# Supplementary material for: Oxa-Michael-initiated cascade reactions of levoglucosenone
Source: Beilstein J Org Chem. 2022 Oct 13;18:1457–62. doi: 10.3762/bjoc.18.151 (PMC9577383; doi:10.3762/bjoc.18.151)
Supplement: File 2 — 1H and 13C FID data and other spectra for new compounds. [file Beilstein_J_Org_Chem-18-1457-s002.zip]

Archive with 1,700 entries (1,535 files):
- supporting information2/spectra files for new compounds - minimal/
- supporting information2/spectra files for new compounds - minimal/data for 14a/
- supporting information2/spectra files for new compounds - minimal/data for 14a/50/
- supporting information2/spectra files for new compounds - minimal/data for 14a/50/1D_integ
- supporting information2/spectra files for new compounds - minimal/data for 14a/50/acqu
- supporting information2/spectra files for new compounds - minimal/data for 14a/50/acqus
- supporting information2/spectra files for new compounds - minimal/data for 14a/50/audita.txt
- supporting information2/spectra files for new compounds - minimal/data for 14a/50/fid
- supporting information2/spectra files for new compounds - minimal/data for 14a/50/format.temp
- supporting information2/spectra files for new compounds - minimal/data for 14a/50/pdata/
- supporting information2/spectra files for new compounds - minimal/data for 14a/50/pdata/1/
- supporting information2/spectra files for new compounds - minimal/data for 14a/50/pdata/1/1i
- supporting information2/spectra files for new compounds - minimal/data for 14a/50/pdata/1/1r
- supporting information2/spectra files for new compounds - minimal/data for 14a/50/pdata/1/assocs
- supporting information2/spectra files for new compounds - minimal/data for 14a/50/pdata/1/auditp.txt
- supporting information2/spectra files for new compounds - minimal/data for 14a/50/pdata/1/integrals.txt
- supporting information2/spectra files for new compounds - minimal/data for 14a/50/pdata/1/intrng
- supporting information2/spectra files for new compounds - minimal/data for 14a/50/pdata/1/outd
- supporting information2/spectra files for new compounds - minimal/data for 14a/50/pdata/1/parm.txt
- supporting information2/spectra files for new compounds - minimal/data for 14a/50/pdata/1/peaklist.xml
- supporting information2/spectra files for new compounds - minimal/data for 14a/50/pdata/1/peakrng
- supporting information2/spectra files for new compounds - minimal/data for 14a/50/pdata/1/peaks
- supporting information2/spectra files for new compounds - minimal/data for 14a/50/pdata/1/proc
- supporting information2/spectra files for new compounds - minimal/data for 14a/50/pdata/1/procs
- supporting information2/spectra files for new compounds - minimal/data for 14a/50/pdata/1/thumb.png
- supporting information2/spectra files for new compounds - minimal/data for 14a/50/pdata/1/title
- supporting information2/spectra files for new compounds - minimal/data for 14a/50/peaks.txt
- supporting information2/spectra files for new compounds - minimal/data for 14a/50/prosol_History
- supporting information2/spectra files for new compounds - minimal/data for 14a/50/pulseprogram
- supporting information2/spectra files for new compounds - minimal/data for 14a/50/scon2
- supporting information2/spectra files for new compounds - minimal/data for 14a/50/shimvalues
- supporting information2/spectra files for new compounds - minimal/data for 14a/50/specpar
- supporting information2/spectra files for new compounds - minimal/data for 14a/50/uxnmr.info
- supporting information2/spectra files for new compounds - minimal/data for 14a/50/uxnmr.par
- supporting information2/spectra files for new compounds - minimal/data for 14a/50/vtc_pid_settings
- supporting information2/spectra files for new compounds - minimal/data for 14a/61/
- supporting information2/spectra files for new compounds - minimal/data for 14a/61/acqu
- supporting information2/spectra files for new compounds - minimal/data for 14a/61/acqus
- supporting information2/spectra files for new compounds - minimal/data for 14a/61/audita.txt
- supporting information2/spectra files for new compounds - minimal/data for 14a/61/cpdprg2
- supporting information2/spectra files for new compounds - minimal/data for 14a/61/fid
- supporting information2/spectra files for new compounds - minimal/data for 14a/61/format.temp
- supporting information2/spectra files for new compounds - minimal/data for 14a/61/pdata/
- supporting information2/spectra files for new compounds - minimal/data for 14a/61/pdata/1/
- supporting information2/spectra files for new compounds - minimal/data for 14a/61/pdata/1/1i
- supporting information2/spectra files for new compounds - minimal/data for 14a/61/pdata/1/1r
- supporting information2/spectra files for new compounds - minimal/data for 14a/61/pdata/1/auditp.txt
- supporting information2/spectra files for new compounds - minimal/data for 14a/61/pdata/1/outd
- supporting information2/spectra files for new compounds - minimal/data for 14a/61/pdata/1/proc
- supporting information2/spectra files for new compounds - minimal/data for 14a/61/pdata/1/procs
- supporting information2/spectra files for new compounds - minimal/data for 14a/61/pdata/1/thumb.png
- supporting information2/spectra files for new compounds - minimal/data for 14a/61/pdata/1/title
- supporting information2/spectra files for new compounds - minimal/data for 14a/61/pdata/2/
- supporting information2/spectra files for new compounds - minimal/data for 14a/61/pdata/2/1i
- supporting information2/spectra files for new compounds - minimal/data for 14a/61/pdata/2/1r
- supporting information2/spectra files for new compounds - minimal/data for 14a/61/pdata/2/auditp.txt
- supporting information2/spectra files for new compounds - minimal/data for 14a/61/pdata/2/outd
- supporting information2/spectra files for new compounds - minimal/data for 14a/61/pdata/2/parm.txt
- supporting information2/spectra files for new compounds - minimal/data for 14a/61/pdata/2/peaklist.xml
- supporting information2/spectra files for new compounds - minimal/data for 14a/61/pdata/2/peakrng
- supporting information2/spectra files for new compounds - minimal/data for 14a/61/pdata/2/peaks
- supporting information2/spectra files for new compounds - minimal/data for 14a/61/pdata/2/proc
- supporting information2/spectra files for new compounds - minimal/data for 14a/61/pdata/2/procs
- supporting information2/spectra files for new compounds - minimal/data for 14a/61/pdata/2/thumb.png
- supporting information2/spectra files for new compounds - minimal/data for 14a/61/prosol_History
- supporting information2/spectra files for new compounds - minimal/data for 14a/61/pulseprogram
- supporting information2/spectra files for new compounds - minimal/data for 14a/61/scon2
- supporting information2/spectra files for new compounds - minimal/data for 14a/61/shimvalues
- supporting information2/spectra files for new compounds - minimal/data for 14a/61/specpar
- supporting information2/spectra files for new compounds - minimal/data for 14a/61/uxnmr.info
- supporting information2/spectra files for new compounds - minimal/data for 14a/61/uxnmr.par
- supporting information2/spectra files for new compounds - minimal/data for 14a/61/vtc_pid_settings
- supporting information2/spectra files for new compounds - minimal/data for 14a/62/
- supporting information2/spectra files for new compounds - minimal/data for 14a/62/acqu
- supporting information2/spectra files for new compounds - minimal/data for 14a/62/acqus
- supporting information2/spectra files for new compounds - minimal/data for 14a/62/audita.txt
- supporting information2/spectra files for new compounds - minimal/data for 14a/62/cpdprg2
- supporting information2/spectra files for new compounds - minimal/data for 14a/62/fid
- supporting information2/spectra files for new compounds - minimal/data for 14a/62/format.temp
- supporting information2/spectra files for new compounds - minimal/data for 14a/62/pdata/
- supporting information2/spectra files for new compounds - minimal/data for 14a/62/pdata/1/
- supporting information2/spectra files for new compounds - minimal/data for 14a/62/pdata/1/1i
- supporting information2/spectra files for new compounds - minimal/data for 14a/62/pdata/1/1r
- supporting information2/spectra files for new compounds - minimal/data for 14a/62/pdata/1/auditp.txt
- supporting information2/spectra files for new compounds - minimal/data for 14a/62/pdata/1/outd
- supporting information2/spectra files for new compounds - minimal/data for 14a/62/pdata/1/parm.txt
- supporting information2/spectra files for new compounds - minimal/data for 14a/62/pdata/1/peaklist.xml
- supporting information2/spectra files for new compounds - minimal/data for 14a/62/pdata/1/peakrng
- supporting information2/spectra files for new compounds - minimal/data for 14a/62/pdata/1/peaks
- supporting information2/spectra files for new compounds - minimal/data for 14a/62/pdata/1/proc
- supporting information2/spectra files for new compounds - minimal/data for 14a/62/pdata/1/procs
- supporting information2/spectra files for new compounds - minimal/data for 14a/62/pdata/1/thumb.png
- supporting information2/spectra files for new compounds - minimal/data for 14a/62/pdata/1/title
- supporting information2/spectra files for new compounds - minimal/data for 14a/62/peaks.txt
- supporting information2/spectra files for new compounds - minimal/data for 14a/62/prosol_History
- supporting information2/spectra files for new compounds - minimal/data for 14a/62/pulseprogram
- supporting information2/spectra files for new compounds - minimal/data for 14a/62/scon2
- supporting information2/spectra files for new compounds - minimal/data for 14a/62/shimvalues
- supporting information2/spectra files for new compounds - minimal/data for 14a/62/specpar
- supporting information2/spectra files for new compounds - minimal/data for 14a/62/uxnmr.info
- supporting information2/spectra files for new compounds - minimal/data for 14a/62/uxnmr.par
- supporting information2/spectra files for new compounds - minimal/data for 14a/62/vtc_pid_settings
- supporting information2/spectra files for new compounds - minimal/data for 14a/63/
- supporting information2/spectra files for new compounds - minimal/data for 14a/63/acqu
- supporting information2/spectra files for new compounds - minimal/data for 14a/63/acqus
- supporting information2/spectra files for new compounds - minimal/data for 14a/63/audita.txt
- supporting information2/spectra files for new compounds - minimal/data for 14a/63/cpdprg2
- supporting information2/spectra files for new compounds - minimal/data for 14a/63/fid
- supporting information2/spectra files for new compounds - minimal/data for 14a/63/format.temp
- supporting information2/spectra files for new compounds - minimal/data for 14a/63/pdata/
- supporting information2/spectra files for new compounds - minimal/data for 14a/63/pdata/1/
- supporting information2/spectra files for new compounds - minimal/data for 14a/63/pdata/1/1i
- supporting information2/spectra files for new compounds - minimal/data for 14a/63/pdata/1/1r
- supporting information2/spectra files for new compounds - minimal/data for 14a/63/pdata/1/auditp.txt
- supporting information2/spectra files for new compounds - minimal/data for 14a/63/pdata/1/outd
- supporting information2/spectra files for new compounds - minimal/data for 14a/63/pdata/1/proc
- supporting information2/spectra files for new compounds - minimal/data for 14a/63/pdata/1/procs
- supporting information2/spectra files for new compounds - minimal/data for 14a/63/pdata/1/thumb.png
- supporting information2/spectra files for new compounds - minimal/data for 14a/63/pdata/1/title
- supporting information2/spectra files for new compounds - minimal/data for 14a/63/prosol_History
- supporting information2/spectra files for new compounds - minimal/data for 14a/63/pulseprogram
- supporting information2/spectra files for new compounds - minimal/data for 14a/63/scon2
- supporting information2/spectra files for new compounds - minimal/data for 14a/63/shimvalues
- supporting information2/spectra files for new compounds - minimal/data for 14a/63/specpar
- supporting information2/spectra files for new compounds - minimal/data for 14a/63/spnam5
- supporting information2/spectra files for new compounds - minimal/data for 14a/63/uxnmr.info
- supporting information2/spectra files for new compounds - minimal/data for 14a/63/uxnmr.par
- supporting information2/spectra files for new compounds - minimal/data for 14a/63/vtc_pid_settings
- supporting information2/spectra files for new compounds - minimal/data for 14b/
- supporting information2/spectra files for new compounds - minimal/data for 14b/30/
- supporting information2/spectra files for new compounds - minimal/data for 14b/30/1D_integ
- supporting information2/spectra files for new compounds - minimal/data for 14b/30/acqu
- supporting information2/spectra files for new compounds - minimal/data for 14b/30/acqus
- supporting information2/spectra files for new compounds - minimal/data for 14b/30/audita.txt
- supporting information2/spectra files for new compounds - minimal/data for 14b/30/fid
- supporting information2/spectra files for new compounds - minimal/data for 14b/30/format.temp
- supporting information2/spectra files for new compounds - minimal/data for 14b/30/fq1list
- supporting information2/spectra files for new compounds - minimal/data for 14b/30/pdata/
- supporting information2/spectra files for new compounds - minimal/data for 14b/30/pdata/1/
- supporting information2/spectra files for new compounds - minimal/data for 14b/30/pdata/1/1i
- supporting information2/spectra files for new compounds - minimal/data for 14b/30/pdata/1/1r
- supporting information2/spectra files for new compounds - minimal/data for 14b/30/pdata/1/assocs
- supporting information2/spectra files for new compounds - minimal/data for 14b/30/pdata/1/auditp.txt
- supporting information2/spectra files for new compounds - minimal/data for 14b/30/pdata/1/integrals.txt
- supporting information2/spectra files for new compounds - minimal/data for 14b/30/pdata/1/intrng
- supporting information2/spectra files for new compounds - minimal/data for 14b/30/pdata/1/outd
- supporting information2/spectra files for new compounds - minimal/data for 14b/30/pdata/1/parm.txt
- supporting information2/spectra files for new compounds - minimal/data for 14b/30/pdata/1/peaklist.xml
- supporting information2/spectra files for new compounds - minimal/data for 14b/30/pdata/1/peakrng
- supporting information2/spectra files for new compounds - minimal/data for 14b/30/pdata/1/peaks
- supporting information2/spectra files for new compounds - minimal/data for 14b/30/pdata/1/proc
- supporting information2/spectra files for new compounds - minimal/data for 14b/30/pdata/1/procs
- supporting information2/spectra files for new compounds - minimal/data for 14b/30/pdata/1/thumb.png
- supporting information2/spectra files for new compounds - minimal/data for 14b/30/pdata/1/title
- supporting information2/spectra files for new compounds - minimal/data for 14b/30/peaks.txt
- supporting information2/spectra files for new compounds - minimal/data for 14b/30/precom.output
- supporting information2/spectra files for new compounds - minimal/data for 14b/30/prosol_History
- supporting information2/spectra files for new compounds - minimal/data for 14b/30/pulseprogram
- supporting information2/spectra files for new compounds - minimal/data for 14b/30/scon2
- supporting information2/spectra files for new compounds - minimal/data for 14b/30/shimvalues
- supporting information2/spectra files for new compounds - minimal/data for 14b/30/specpar
- supporting information2/spectra files for new compounds - minimal/data for 14b/30/stanprogram4644
- supporting information2/spectra files for new compounds - minimal/data for 14b/30/uxnmr.info
- supporting information2/spectra files for new compounds - minimal/data for 14b/30/uxnmr.par
- supporting information2/spectra files for new compounds - minimal/data for 14b/30/vtc_pid_settings
- supporting information2/spectra files for new compounds - minimal/data for 14b/31/
- supporting information2/spectra files for new compounds - minimal/data for 14b/31/acqu
- supporting information2/spectra files for new compounds - minimal/data for 14b/31/acqus
- supporting information2/spectra files for new compounds - minimal/data for 14b/31/audita.txt
- supporting information2/spectra files for new compounds - minimal/data for 14b/31/cpdprg2
- supporting information2/spectra files for new compounds - minimal/data for 14b/31/fid
- supporting information2/spectra files for new compounds - minimal/data for 14b/31/format.temp
- supporting information2/spectra files for new compounds - minimal/data for 14b/31/fq1list
- supporting information2/spectra files for new compounds - minimal/data for 14b/31/pdata/
- supporting information2/spectra files for new compounds - minimal/data for 14b/31/pdata/1/
- supporting information2/spectra files for new compounds - minimal/data for 14b/31/pdata/1/1i
- supporting information2/spectra files for new compounds - minimal/data for 14b/31/pdata/1/1r
- supporting information2/spectra files for new compounds - minimal/data for 14b/31/pdata/1/auditp.txt
- supporting information2/spectra files for new compounds - minimal/data for 14b/31/pdata/1/outd
- supporting information2/spectra files for new compounds - minimal/data for 14b/31/pdata/1/parm.txt
- supporting information2/spectra files for new compounds - minimal/data for 14b/31/pdata/1/peaklist.xml
- supporting information2/spectra files for new compounds - minimal/data for 14b/31/pdata/1/peakrng
- supporting information2/spectra files for new compounds - minimal/data for 14b/31/pdata/1/peaks
- supporting information2/spectra files for new compounds - minimal/data for 14b/31/pdata/1/proc
- supporting information2/spectra files for new compounds - minimal/data for 14b/31/pdata/1/procs
- supporting information2/spectra files for new compounds - minimal/data for 14b/31/pdata/1/thumb.png
- supporting information2/spectra files for new compounds - minimal/data for 14b/31/pdata/1/title
- supporting information2/spectra files for new compounds - minimal/data for 14b/31/precom.output
- supporting information2/spectra files for new compounds - minimal/data for 14b/31/prosol_History
- supporting information2/spectra files for new compounds - minimal/data for 14b/31/pulseprogram
- supporting information2/spectra files for new compounds - minimal/data for 14b/31/scon2
- supporting information2/spectra files for new compounds - minimal/data for 14b/31/shimvalues
- supporting information2/spectra files for new compounds - minimal/data for 14b/31/specpar
- supporting information2/spectra files for new compounds - minimal/data for 14b/31/stanprogram4644
- supporting information2/spectra files for new compounds - minimal/data for 14b/31/uxnmr.info
- supporting information2/spectra files for new compounds - minimal/data for 14b/31/uxnmr.par
- supporting information2/spectra files for new compounds - minimal/data for 14b/31/vtc_pid_settings
- supporting information2/spectra files for new compounds - minimal/data for 14b/32/
- supporting information2/spectra files for new compounds - minimal/data for 14b/32/acqu
- supporting information2/spectra files for new compounds - minimal/data for 14b/32/acqus
- supporting information2/spectra files for new compounds - minimal/data for 14b/32/audita.txt
- supporting information2/spectra files for new compounds - minimal/data for 14b/32/cpdprg2
- supporting information2/spectra files for new compounds - minimal/data for 14b/32/fid
- supporting information2/spectra files for new compounds - minimal/data for 14b/32/format.temp
- supporting information2/spectra files for new compounds - minimal/data for 14b/32/pdata/
- supporting information2/spectra files for new compounds - minimal/data for 14b/32/pdata/1/
- supporting information2/spectra files for new compounds - minimal/data for 14b/32/pdata/1/1i
- supporting information2/spectra files for new compounds - minimal/data for 14b/32/pdata/1/1r
- supporting information2/spectra files for new compounds - minimal/data for 14b/32/pdata/1/assocs
- supporting information2/spectra files for new compounds - minimal/data for 14b/32/pdata/1/auditp.txt
- supporting information2/spectra files for new compounds - minimal/data for 14b/32/pdata/1/outd
- supporting information2/spectra files for new compounds - minimal/data for 14b/32/pdata/1/parm.txt
- supporting information2/spectra files for new compounds - minimal/data for 14b/32/pdata/1/peaklist.xml
- supporting information2/spectra files for new compounds - minimal/data for 14b/32/pdata/1/peakrng
- supporting information2/spectra files for new compounds - minimal/data for 14b/32/pdata/1/peaks
- supporting information2/spectra files for new compounds - minimal/data for 14b/32/pdata/1/proc
- supporting information2/spectra files for new compounds - minimal/data for 14b/32/pdata/1/procs
- supporting information2/spectra files for new compounds - minimal/data for 14b/32/pdata/1/thumb.png
- supporting information2/spectra files for new compounds - minimal/data for 14b/32/pdata/1/title
- supporting information2/spectra files for new compounds - minimal/data for 14b/32/peaks.txt
- supporting information2/spectra files for new compounds - minimal/data for 14b/32/prosol_History
- supporting information2/spectra files for new compounds - minimal/data for 14b/32/pulseprogram
- supporting information2/spectra files for new compounds - minimal/data for 14b/32/scon2
- supporting information2/spectra files for new compounds - minimal/data for 14b/32/shimvalues
- supporting information2/spectra files for new compounds - minimal/data for 14b/32/specpar
- supporting information2/spectra files for new compounds - minimal/data for 14b/32/uxnmr.info
- supporting information2/spectra files for new compounds - minimal/data for 14b/32/uxnmr.par
- supporting information2/spectra files for new compounds - minimal/data for 14b/32/vtc_pid_settings
- supporting information2/spectra files for new compounds - minimal/data for 14b/33/
- supporting information2/spectra files for new compounds - minimal/data for 14b/33/acqu
- supporting information2/spectra files for new compounds - minimal/data for 14b/33/acqus
- supporting information2/spectra files for new compounds - minimal/data for 14b/33/audita.txt
- supporting information2/spectra files for new compounds - minimal/data for 14b/33/cpdprg2
- supporting information2/spectra files for new compounds - minimal/data for 14b/33/fid
- supporting information2/spectra files for new compounds - minimal/data for 14b/33/format.temp
- supporting information2/spectra files for new compounds - minimal/data for 14b/33/pdata/
- supporting information2/spectra files for new compounds - minimal/data for 14b/33/pdata/1/
- supporting information2/spectra files for new compounds - minimal/data for 14b/33/pdata/1/1i
- supporting information2/spectra files for new compounds - minimal/data for 14b/33/pdata/1/1r
- supporting information2/spectra files for new compounds - minimal/data for 14b/33/pdata/1/auditp.txt
- supporting information2/spectra files for new compounds - minimal/data for 14b/33/pdata/1/outd
- supporting information2/spectra files for new compounds - minimal/data for 14b/33/pdata/1/peaklist.xml
- supporting information2/spectra files for new compounds - minimal/data for 14b/33/pdata/1/peakrng
- supporting information2/spectra files for new compounds - minimal/data for 14b/33/pdata/1/peaks
- supporting information2/spectra files for new compounds - minimal/data for 14b/33/pdata/1/proc
- supporting information2/spectra files for new compounds - minimal/data for 14b/33/pdata/1/procs
- supporting information2/spectra files for new compounds - minimal/data for 14b/33/pdata/1/thumb.png
- supporting information2/spectra files for new compounds - minimal/data for 14b/33/pdata/1/title
- supporting information2/spectra files for new compounds - minimal/data for 14b/33/prosol_History
- supporting information2/spectra files for new compounds - minimal/data for 14b/33/pulseprogram
- supporting information2/spectra files for new compounds - minimal/data for 14b/33/scon2
- supporting information2/spectra files for new compounds - minimal/data for 14b/33/shimvalues
- supporting information2/spectra files for new compounds - minimal/data for 14b/33/specpar
- supporting information2/spectra files for new compounds - minimal/data for 14b/33/spnam5
- supporting information2/spectra files for new compounds - minimal/data for 14b/33/uxnmr.info
- supporting information2/spectra files for new compounds - minimal/data for 14b/33/uxnmr.par
- supporting information2/spectra files for new compounds - minimal/data for 14b/33/vtc_pid_settings
- supporting information2/spectra files for new compounds - minimal/data for 5a/
- supporting information2/spectra files for new compounds - minimal/data for 5a/ESIMS 5a.pdf
- supporting information2/spectra files for new compounds - minimal/data for 5a/HRMS 5a.pdf
- supporting information2/spectra files for new compounds - minimal/data for 5a/IR 5a.pdf
- supporting information2/spectra files for new compounds - minimal/data for 5a/NMR data for 5a/
- supporting information2/spectra files for new compounds - minimal/data for 5a/NMR data for 5a/13C/
- supporting information2/spectra files for new compounds - minimal/data for 5a/NMR data for 5a/13C/acqu
- supporting information2/spectra files for new compounds - minimal/data for 5a/NMR data for 5a/13C/acqus
- supporting information2/spectra files for new compounds - minimal/data for 5a/NMR data for 5a/13C/audita.txt
- supporting information2/spectra files for new compounds - minimal/data for 5a/NMR data for 5a/13C/cpdprg2
- supporting information2/spectra files for new compounds - minimal/data for 5a/NMR data for 5a/13C/fid
- supporting information2/spectra files for new compounds - minimal/data for 5a/NMR data for 5a/13C/format.temp
- supporting information2/spectra files for new compounds - minimal/data for 5a/NMR data for 5a/13C/fq1list
- supporting information2/spectra files for new compounds - minimal/data for 5a/NMR data for 5a/13C/pdata/
- supporting information2/spectra files for new compounds - minimal/data for 5a/NMR data for 5a/13C/pdata/1/
- supporting information2/spectra files for new compounds - minimal/data for 5a/NMR data for 5a/13C/pdata/1/1i
- supporting information2/spectra files for new compounds - minimal/data for 5a/NMR data for 5a/13C/pdata/1/1r
- supporting information2/spectra files for new compounds - minimal/data for 5a/NMR data for 5a/13C/pdata/1/auditp.txt
- supporting information2/spectra files for new compounds - minimal/data for 5a/NMR data for 5a/13C/pdata/1/integrals.txt
- supporting information2/spectra files for new compounds - minimal/data for 5a/NMR data for 5a/13C/pdata/1/intrng
- supporting information2/spectra files for new compounds - minimal/data for 5a/NMR data for 5a/13C/pdata/1/JK-LGODi01-Hughcheck_4_1.pdf
- supporting information2/spectra files for new compounds - minimal/data for 5a/NMR data for 5a/13C/pdata/1/outd
- supporting information2/spectra files for new compounds - minimal/data for 5a/NMR data for 5a/13C/pdata/1/parm.txt
- supporting information2/spectra files for new compounds - minimal/data for 5a/NMR data for 5a/13C/pdata/1/peaklist.xml
- supporting information2/spectra files for new compounds - minimal/data for 5a/NMR data for 5a/13C/pdata/1/peakrng
- supporting information2/spectra files for new compounds - minimal/data for 5a/NMR data for 5a/13C/pdata/1/peaks
- supporting information2/spectra files for new compounds - minimal/data for 5a/NMR data for 5a/13C/pdata/1/proc
- supporting information2/spectra files for new compounds - minimal/data for 5a/NMR data for 5a/13C/pdata/1/procs
- supporting information2/spectra files for new compounds - minimal/data for 5a/NMR data for 5a/13C/pdata/1/thumb.png
- supporting information2/spectra files for new compounds - minimal/data for 5a/NMR data for 5a/13C/pdata/1/title
- supporting information2/spectra files for new compounds - minimal/data for 5a/NMR data for 5a/13C/precom.output
- supporting information2/spectra files for new compounds - minimal/data for 5a/NMR data for 5a/13C/prosol_History
- supporting information2/spectra files for new compounds - minimal/data for 5a/NMR data for 5a/13C/pulseprogram
- supporting information2/spectra files for new compounds - minimal/data for 5a/NMR data for 5a/13C/scon2
- supporting information2/spectra files for new compounds - minimal/data for 5a/NMR data for 5a/13C/shimvalues
- supporting information2/spectra files for new compounds - minimal/data for 5a/NMR data for 5a/13C/specpar
- supporting information2/spectra files for new compounds - minimal/data for 5a/NMR data for 5a/13C/stanprogram5968
- supporting information2/spectra files for new compounds - minimal/data for 5a/NMR data for 5a/13C/uxnmr.info
- supporting information2/spectra files for new compounds - minimal/data for 5a/NMR data for 5a/13C/uxnmr.par
- supporting information2/spectra files for new compounds - minimal/data for 5a/NMR data for 5a/13C/vtc_pid_settings
- supporting information2/spectra files for new compounds - minimal/data for 5a/NMR data for 5a/1H/
- supporting information2/spectra files for new compounds - minimal/data for 5a/NMR data for 5a/1H/acqu
- supporting information2/spectra files for new compounds - minimal/data for 5a/NMR data for 5a/1H/acqus
[truncated: 1,400 more entries]
