# Supplementary material for: Oxa-Michael-initiated cascade reactions of levoglucosenone
Source: Beilstein J Org Chem. 2022 Oct 13;18:1457–62. doi: 10.3762/bjoc.18.151 (PMC9577383; doi:10.3762/bjoc.18.151)
Supplement: File 2 — 1H and 13C FID data and other spectra for new compounds. [file Beilstein_J_Org_Chem-18-1457-s002.zip › supporting information2/spectra files for new compounds - minimal/data for 14a/50/1D_integ]

2934.198  2883.286  0.0  0.0
2871.973  2747.523  0.0  0.0
2179.012  2128.100  0.0  0.0
2113.958  2065.875  0.0  0.0
1859.401  1783.034  0.0  0.0
1596.359  1536.962  0.0  0.0
1534.134  1477.566  0.0  0.0
1474.737  1418.169  0.0  0.0
1333.317  1225.837  0.0  0.0
974.108  914.712  0.0  0.0
892.084  824.202  0.0  0.0
688.439  603.586  0.0  0.0
595.101  530.048  0.0  0.0
527.219  462.166  0.0  0.0
23.762  -52.605  0.0  0.0
