# Supplementary material for: Oxa-Michael-initiated cascade reactions of levoglucosenone
Source: Beilstein J Org Chem. 2022 Oct 13;18:1457–62. doi: 10.3762/bjoc.18.151 (PMC9577383; doi:10.3762/bjoc.18.151)
Supplement: File 2 — 1H and 13C FID data and other spectra for new compounds. [file Beilstein_J_Org_Chem-18-1457-s002.zip › supporting information2/spectra files for new compounds - minimal/data for 14a/50/pdata/1/assocs]

##TITLE= Parameter file, TopSpin 3.5 pl 7
##JCAMPDX= 5.0
##DATATYPE= Parameter Values
##NPOINTS= 1	$$ modification sequence number
##ORIGIN= Bruker BioSpin GmbH
##OWNER= u1573937
$$ 2018-10-11 13:48:44.750 +0100  AD\u1573937@X120-99
$$ K:/NMR/NMRdata/Book 4/TW 4-116-F2/50/pdata/1/assocs
$$ process C:\Bruker\TopSpin3.5pl7\prog\mod\dataserver.exe
##$MULTDISP= <K:\NMR\NMRdata\Book 4\TW 4-115-F1\40\pdata\1>
##END=
