# Supplementary material for: Oxa-Michael-initiated cascade reactions of levoglucosenone
Source: Beilstein J Org Chem. 2022 Oct 13;18:1457–62. doi: 10.3762/bjoc.18.151 (PMC9577383; doi:10.3762/bjoc.18.151)
Supplement: File 2 — 1H and 13C FID data and other spectra for new compounds. [file Beilstein_J_Org_Chem-18-1457-s002.zip › supporting information2/spectra files for new compounds - minimal/data for 14a/50/pdata/1/auditp.txt]

##TITLE= Audit trail, TopSpin 3.5 pl 7
##JCAMPDX= 5.01
##ORIGIN= Bruker BioSpin GmbH
##OWNER= u1573937
$$ K:\NMR\NMRdata\Book 4/TW 4-116-F2/50/pdata/1/auditp.txt
##AUDIT TRAIL=  $$ (NUMBER, WHEN, WHO, WHERE, PROCESS, VERSION, WHAT)
(   1,<2018-10-04 11:18:06.674 +0100>,<nmrsu>,<CZC120221X>,<go4>,<TopSpin 3.5.6>,
      <created by zg
	started at 2018-10-04 11:12:32.880 +0100,
	POWCHK enabled, PULCHK disabled,
       configuration hash MD5:
       A9 8A 5C 46 CB 78 14 B9 F2 19 D5 A6 2B F7 02 91
       data hash MD5: 64K
       05 6E 69 80 B8 53 19 AF 9B 7D 3A EB 8C D4 44 0A>)
(   2,<2018-10-04 11:18:06.963 +0100>,<nmrsu>,<CZC120221X>,<audit>,<TopSpin 3.5.6>,
      <user comment:
       ICON-NMR User ID: TW
       data hash MD5: 64K
       05 6E 69 80 B8 53 19 AF 9B 7D 3A EB 8C D4 44 0A>)
(   3,<2018-10-04 11:18:07.396 +0100>,<nmrsu>,<CZC120221X>,<dirdata>,<TopSpin 3.5.6>,
      <wrpa from 1 50 "TW 4-116-F2" "C:/Bruker/TopSpin3.1/data/chemist/nmr"
       data hash MD5: 64K
       05 6E 69 80 B8 53 19 AF 9B 7D 3A EB 8C D4 44 0A>)
(   4,<2018-10-04 12:46:13.597 +0100>,<AD\u1573937>,<X120-99>,<proc1d>,<TopSpin 3.5.7>,
      <Start of raw data processing
       efp LB = 0.3 FT_mod = 6 PKNL = 1 PHC0 = -35.32001 PHC1 = 0 SI = 32K 
       data hash MD5: 32K
       A4 8E 50 42 CE 67 E4 04 CA F0 C7 45 2B 42 62 D0>)
(   5,<2018-10-04 12:46:25.391 +0100>,<AD\u1573937>,<X120-99>,<proc1d>,<TopSpin 3.5.7>,
      <pk fgphup PHC0 = -9.4 PHC1 = 0 
       data hash MD5: 32K
       A8 B2 D3 51 87 BB 3A 9B F1 E9 F8 98 4B BB 57 9E>)
(   6,<2018-10-04 12:47:45.577 +0100>,<AD\u1573937>,<X120-99>,<dataserver>,<TopSpin 3.5.7>,
      <new intrng file generated by interactive integration
       data hash MD5: 32K
       A8 B2 D3 51 87 BB 3A 9B F1 E9 F8 98 4B BB 57 9E>)
(   7,<2018-10-10 17:22:28.755 +0100>,<AD\u1573937>,<X120-99>,<dataserver>,<TopSpin 3.5.7>,
      <new intrng file generated by interactive integration
       data hash MD5: 32K
       A8 B2 D3 51 87 BB 3A 9B F1 E9 F8 98 4B BB 57 9E>)
(   8,<2018-10-11 13:06:25.368 +0100>,<AD\u1573937>,<X120-99>,<dataserver>,<TopSpin 3.5.7>,
      <new intrng file generated by interactive integration
       data hash MD5: 32K
       A8 B2 D3 51 87 BB 3A 9B F1 E9 F8 98 4B BB 57 9E>)
(   9,<2018-10-11 13:07:49.243 +0100>,<AD\u1573937>,<X120-99>,<dataserver>,<TopSpin 3.5.7>,
      <new intrng file generated by interactive integration
       data hash MD5: 32K
       A8 B2 D3 51 87 BB 3A 9B F1 E9 F8 98 4B BB 57 9E>)
(  10,<2018-10-11 14:55:14.349 +0100>,<AD\u1573937>,<X120-99>,<dataserver>,<TopSpin 3.5.7>,
      <new intrng file generated by interactive integration
       data hash MD5: 32K
       A8 B2 D3 51 87 BB 3A 9B F1 E9 F8 98 4B BB 57 9E>)
##END=

$$ hash MD5
$$ 22 52 F8 4F 81 B3 F8 01 5E 9F ED 85 11 F9 72 65
