# Supplementary material for: Oxa-Michael-initiated cascade reactions of levoglucosenone
Source: Beilstein J Org Chem. 2022 Oct 13;18:1457–62. doi: 10.3762/bjoc.18.151 (PMC9577383; doi:10.3762/bjoc.18.151)
Supplement: File 2 — 1H and 13C FID data and other spectra for new compounds. [file Beilstein_J_Org_Chem-18-1457-s002.zip › supporting information2/spectra files for new compounds - minimal/data for 14a/50/pdata/1/integrals.txt]

   Current data set:
   NAME =	TW 4-116-F2	EXPNO =	50	PROCNO = 1
   DU   =	K:/NMR/NMRdata/Book 4

   Number   Integrated Region     Integral
     1      7.210      6.864         4.11209
     2      5.419      5.347         0.88274
     3      5.295      5.203         0.94807
     4      4.635      4.557         0.93992
     5      4.557      4.452         1.06008
     6      3.948      3.844         1.06505
     7      3.844      3.733         1.94145
     8      3.680      3.569         1.01375
     9      3.373      3.203         1.02940
    10      3.203      3.105         0.97228
    11      2.438      2.249         1.26396
    12      2.249      2.079         1.10641
    13      1.708      1.584         3.64171
    14      1.458      1.340         1.02211
    15      1.272      1.181         1.32434
