# Supplementary material for: Oxa-Michael-initiated cascade reactions of levoglucosenone
Source: Beilstein J Org Chem. 2022 Oct 13;18:1457–62. doi: 10.3762/bjoc.18.151 (PMC9577383; doi:10.3762/bjoc.18.151)
Supplement: File 2 — 1H and 13C FID data and other spectra for new compounds. [file Beilstein_J_Org_Chem-18-1457-s002.zip › supporting information2/spectra files for new compounds - minimal/data for 14a/50/pdata/1/intrng]

A 1.0 #regions in PPM
# low field   high field  bias        slope
  7.210193371681082  6.863738023812453  -0.0  -0.0  # for region 1
  5.419084592133832  5.347178765217702  -0.0  -0.0  # for region 2
  5.294883618369607  5.2033671113854405  -0.0  -0.0  # for region 3
  4.634657389412409  4.557339388728714  -0.0  -0.0  # for region 4
  4.557339388728714  4.4516243754440765  -0.0  -0.0  # for region 5
  3.9482835870311637  3.8436932933349737  -0.0  -0.0  # for region 6
  3.8436932933349737  3.732566106282772  -0.0  -0.0  # for region 7
  3.680270959434677  3.5691437723824757  -0.0  -0.0  # for region 8
  3.37303697170212  3.2030777444458116  -0.0  -0.0  # for region 9
  3.2030777444458116  3.1050243441056335  -0.0  -0.0  # for region 10
  2.4382612217924238  2.24869131446808  -0.0  -0.0  # for region 11
  2.24869131446808  2.0787320872117716  -0.0  -0.0  # for region 12
  1.7083125606747622  1.5844382940491049  -0.0  -0.0  # for region 13
  1.457727218390645  1.3400631379824313  -0.0  -0.0  # for region 14
  1.271871830586696  1.181126728291156  -0.0  -0.0  # for region 15
