# Supplementary material for: Oxa-Michael-initiated cascade reactions of levoglucosenone
Source: Beilstein J Org Chem. 2022 Oct 13;18:1457–62. doi: 10.3762/bjoc.18.151 (PMC9577383; doi:10.3762/bjoc.18.151)
Supplement: File 2 — 1H and 13C FID data and other spectra for new compounds. [file Beilstein_J_Org_Chem-18-1457-s002.zip › supporting information2/spectra files for new compounds - minimal/data for 14a/50/pdata/1/peaklist.xml]

<?xml version="1.0" encoding="UTF-8"?>
<PeakList modified="2018-10-11T14:55:53">
  <PeakList1D>
    <PeakList1DHeader creator="u1573937" date="2018-10-11T14:35:51" expNo="50" name="TW 4-116-F2" owner="" procNo="1" source="K:\NMR\NMRdata\Book 4">
      <PeakPickDetails>F1=7.759629ppm, F2=3.817517ppm, MI=0.48cm, MAXI=11.75cm, PC=1.500
      </PeakPickDetails>
    </PeakList1DHeader>
    <Peak1D F1="7.2598" intensity="10.94" type="0"/>
    <Peak1D F1="7.1034" intensity="1.65" type="0"/>
    <Peak1D F1="7.0906" intensity="1.38" type="0"/>
    <Peak1D F1="7.0377" intensity="1.02" type="0"/>
    <Peak1D F1="7.0199" intensity="1.07" type="0"/>
    <Peak1D F1="7.0026" intensity="0.87" type="0"/>
    <Peak1D F1="6.9965" intensity="0.84" type="0"/>
    <Peak1D F1="5.3737" intensity="5.10" type="0"/>
    <Peak1D F1="5.2376" intensity="4.46" type="0"/>
    <Peak1D F1="4.5959" intensity="0.80" type="0"/>
    <Peak1D F1="4.5853" intensity="1.38" type="0"/>
    <Peak1D F1="4.5747" intensity="0.86" type="0"/>
    <Peak1D F1="4.5254" intensity="1.45" type="0"/>
    <Peak1D F1="3.9250" intensity="0.77" type="0"/>
    <Peak1D F1="3.9218" intensity="0.80" type="0"/>
    <Peak1D F1="3.9068" intensity="1.54" type="0"/>
    <Peak1D F1="3.8917" intensity="0.92" type="0"/>
    <Peak1D F1="3.8887" intensity="0.91" type="0"/>
  </PeakList1D>
  <PeakList1D>
    <PeakList1DHeader creator="u1573937" date="2018-10-11T14:35:51" expNo="50" name="TW 4-116-F2" owner="" procNo="1" source="K:\NMR\NMRdata\Book 4">
      <PeakPickDetails>F1=3.817517ppm, F2=3.728647ppm, MI=0.36cm, MAXI=5.35cm, PC=1.500
      </PeakPickDetails>
    </PeakList1DHeader>
    <Peak1D F1="3.8010" intensity="0.45" type="0"/>
    <Peak1D F1="3.7820" intensity="1.72" type="0"/>
    <Peak1D F1="3.7716" intensity="4.22" type="0"/>
    <Peak1D F1="3.7539" intensity="0.71" type="0"/>
  </PeakList1D>
  <PeakList1D>
    <PeakList1DHeader creator="u1573937" date="2018-10-11T14:35:51" expNo="50" name="TW 4-116-F2" owner="" procNo="1" source="K:\NMR\NMRdata\Book 4">
      <PeakPickDetails>F1=3.728647ppm, F2=0.803926ppm, MI=0.48cm, MAXI=11.75cm, PC=1.500
      </PeakPickDetails>
    </PeakList1DHeader>
    <Peak1D F1="3.6463" intensity="1.50" type="0"/>
    <Peak1D F1="3.6421" intensity="1.52" type="0"/>
    <Peak1D F1="3.6283" intensity="1.37" type="0"/>
    <Peak1D F1="3.6241" intensity="1.36" type="0"/>
    <Peak1D F1="3.2796" intensity="1.40" type="0"/>
    <Peak1D F1="3.1679" intensity="1.46" type="0"/>
    <Peak1D F1="3.1390" intensity="1.55" type="0"/>
    <Peak1D F1="2.3830" intensity="0.78" type="0"/>
    <Peak1D F1="2.3724" intensity="0.81" type="0"/>
    <Peak1D F1="2.3416" intensity="0.90" type="0"/>
    <Peak1D F1="2.3310" intensity="0.90" type="0"/>
    <Peak1D F1="2.2067" intensity="0.52" type="0"/>
    <Peak1D F1="2.1939" intensity="0.57" type="0"/>
    <Peak1D F1="2.1764" intensity="0.97" type="0"/>
    <Peak1D F1="2.1639" intensity="0.95" type="0"/>
    <Peak1D F1="2.1465" intensity="0.59" type="0"/>
    <Peak1D F1="2.1337" intensity="0.57" type="0"/>
    <Peak1D F1="1.6664" intensity="6.51" type="0"/>
    <Peak1D F1="1.6366" intensity="1.20" type="0"/>
    <Peak1D F1="1.6033" intensity="0.65" type="0"/>
    <Peak1D F1="1.5976" intensity="0.67" type="0"/>
    <Peak1D F1="1.4269" intensity="1.65" type="0"/>
    <Peak1D F1="1.3853" intensity="1.53" type="0"/>
    <Peak1D F1="1.2485" intensity="1.60" type="0"/>
    <Peak1D F1="1.2394" intensity="0.94" type="0"/>
    <Peak1D F1="1.2351" intensity="0.86" type="0"/>
    <Peak1D F1="1.2175" intensity="0.71" type="0"/>
    <Peak1D F1="1.2133" intensity="0.73" type="0"/>
    <Peak1D F1="1.2048" intensity="0.69" type="0"/>
    <Peak1D F1="1.2008" intensity="0.66" type="0"/>
  </PeakList1D>
</PeakList>
