# Supplementary material for: Oxa-Michael-initiated cascade reactions of levoglucosenone
Source: Beilstein J Org Chem. 2022 Oct 13;18:1457–62. doi: 10.3762/bjoc.18.151 (PMC9577383; doi:10.3762/bjoc.18.151)
Supplement: File 2 — 1H and 13C FID data and other spectra for new compounds. [file Beilstein_J_Org_Chem-18-1457-s002.zip › supporting information2/spectra files for new compounds - minimal/data for 14a/50/pdata/1/peakrng]

P    #regions in PPM
# 2018-10-18 11:16:40 +0100  u1573937@X120-99
# low field   high field   mi   maxi
  7.759628843594065  3.817516733587743  0.476  11.747  # for region 1
  3.817516733587743  3.7286474169151536  0.357  5.350  # for region 2
  3.7286474169151536  0.8039255108228085  0.476  11.747  # for region 3
