# Supplementary material for: Oxa-Michael-initiated cascade reactions of levoglucosenone
Source: Beilstein J Org Chem. 2022 Oct 13;18:1457–62. doi: 10.3762/bjoc.18.151 (PMC9577383; doi:10.3762/bjoc.18.151)
Supplement: File 2 — 1H and 13C FID data and other spectra for new compounds. [file Beilstein_J_Org_Chem-18-1457-s002.zip › supporting information2/spectra files for new compounds - minimal/data for 14a/50/peaks.txt]

SpinWorks 4 peak list for:    C:\Users\bgreatre\Desktop\TW 4-116-F2\50\
peak #   freq. (Hz)    freq. (ppm)    intensity  intensity(Absolute)

   1     2906.645        7.2643         0.7363       827987838
   2     2844.070        7.1079         0.1121       126107520
   3     2838.926        7.0950         0.0937       105410388
   4     2151.965        5.3782         0.3455       388464305
   5     2097.485        5.2420         0.3025       340184203
   6     1836.478        4.5897         0.0937       105357902
   7     1814.139        4.5339         0.0964       108377189
   8     1812.516        4.5298         0.0987       110939596
   9     1565.004        3.9112         0.1044       117402865
  10     1515.070        3.7864         0.1167       131237818
  11     1510.890        3.7760         0.2869       322571218
  12     1460.776        3.6508         0.1016       114215238
  13     1459.090        3.6465         0.1028       115568902
  14     1453.557        3.6327         0.0926       104143149
  15     1451.867        3.6285         0.0918       103272141
  16     1314.054        3.2841         0.0948       106628123
  17     1269.359        3.1724         0.0986       110860243
  18     1257.792        3.1435         0.1051       118236038
  19      668.553        1.6708         0.4415       496432941
  20      656.633        1.6410         0.0814        91577732
  21      572.702        1.4313         0.1117       125641173
  22      556.084        1.3898         0.1035       116433442
  23      501.325        1.2529         0.1089       122423337
  24        0.000        0.0000         1.0000      1124498090
