# Supplementary material for: Oxa-Michael-initiated cascade reactions of levoglucosenone
Source: Beilstein J Org Chem. 2022 Oct 13;18:1457–62. doi: 10.3762/bjoc.18.151 (PMC9577383; doi:10.3762/bjoc.18.151)
Supplement: File 2 — 1H and 13C FID data and other spectra for new compounds. [file Beilstein_J_Org_Chem-18-1457-s002.zip › supporting information2/spectra files for new compounds - minimal/data for 14a/50/uxnmr.par]

##TITLE= Parameter file, TopSpin 3.5 pl 6
##JCAMPDX= 5.0
##DATATYPE= Parameter Values
##NPOINTS= 55	$$ modification sequence number
##ORIGIN= Bruker BioSpin GmbH
##OWNER= nmrsu
$$ 2018-03-05 14:48:49.055 +0000  nmrsu@CZC120221X
$$ C:/Bruker/TopSpin3.5pl6/conf/instr/spect/uxnmr.par
$$ process C:\Bruker\TopSpin3.5pl6\prog\mod\cfserverav3.exe
##$ACB= 0
##$ACBTAT= (0..23)
0 66 66 50 0 0 0 0 0 0 0 0 0 0 0 0 0 0 0 0 0 0 0 0
##$ACBTBA= (0..23)
0 1 1 0 0 0 0 0 0 0 0 0 0 0 0 0 0 0 0 0 0 0 0 0
##$ACBTBLK= (0..23)
0 1 1 35 0 0 0 0 0 0 0 0 0 0 0 0 0 0 0 0 0 0 0 0
##$ACBTCTL= (0..23)
0 0 0 6 0 0 0 0 0 0 0 0 0 0 0 0 0 0 0 0 0 0 0 0
##$ACBTDI= (0..23)
0 102 102 -1779670252 0 0 0 0 0 0 0 0 0 0 0 0 0 0 0 0 0 0 0 0
##$ACBTDM= (0..23)
0 10 10 10 0 0 0 0 0 0 0 0 0 0 0 0 0 0 0 0 0 0 0 0
##$ACBTFHI= (0..23)
0 400 400 62 0 0 0 0 0 0 0 0 0 0 0 0 0 0 0 0 0 0 0 0
##$ACBTFL= (0..23)
0 73 74 8 0 0 0 0 0 0 0 0 0 0 0 0 0 0 0 0 0 0 0 0
##$ACBTFLO= (0..23)
0 14 14 60 0 0 0 0 0 0 0 0 0 0 0 0 0 0 0 0 0 0 0 0
##$ACBTINP= (0..23)
0 1 2 3 0 0 0 0 0 0 0 0 0 0 0 0 0 0 0 0 0 0 0 0
##$ACBTOUT= (0..23)
0 1 2 1 0 0 0 0 0 0 0 0 0 0 0 0 0 0 0 0 0 0 0 0
##$ACBTPO= (0..23)
0 150000 60000 5000 0 0 0 0 0 0 0 0 0 0 0 0 0 0 0 0 0 0 0 0
##$ACBTPW= (0..23)
0 10 10 1000 0 0 0 0 0 0 0 0 0 0 0 0 0 0 0 0 0 0 0 0
##$ACBTSB= (0..23)
0 0 0 0 0 0 0 0 0 0 0 0 0 0 0 0 0 0 0 0 0 0 0 0
##$ACBTSDT= (0..23)
0 -1 -1 2 0 0 0 0 0 0 0 0 0 0 0 0 0 0 0 0 0 0 0 0
##$ACBTY= <no>
##$AMPDFLT= no
##$AQSBDCH= (0..95)
0 0 0 0 0 0 0 255 255 255 255 255 255 255 255 255 255 255 255 255 255 255
255 255 255 255 255 255 255 255 255 255 255 255 255 255 255 255 255 255
255 255 255 255 255 255 255 255 255 255 255 255 255 255 255 255 255 255
255 255 255 255 255 255 255 255 255 255 255 255 255 255 255 255 255 255
255 255 255 255 255 255 255 255 255 255 255 255 255 255 255 255 255 255
255 255
##$AQSBDHW= (0..95)
4 1 8 8 0 0 0 255 255 255 255 255 255 255 255 255 255 255 255 255 255 255
255 255 255 255 255 255 255 255 255 255 255 255 255 255 255 255 255 255
255 255 255 255 255 255 255 255 255 255 255 255 255 255 255 255 255 255
255 255 255 255 255 255 255 255 255 255 255 255 255 255 255 255 255 255
255 255 255 255 255 255 255 255 255 255 255 255 255 255 255 255 255 255
255 255
##$AQSBDID= (0..95)
82 88 83 83 65 66 66 255 255 255 255 255 255 255 255 255 255 255 255 255
255 255 255 255 255 255 255 255 255 255 255 255 255 255 255 255 255 255
255 255 255 255 255 255 255 255 255 255 255 255 255 255 255 255 255 255
255 255 255 255 255 255 255 255 255 255 255 255 255 255 255 255 255 255
255 255 255 255 255 255 255 255 255 255 255 255 255 255 255 255 255 255
255 255 255 255
##$AQSBDNO= (0..95)
1 1 1 2 1 1 1 255 255 255 255 255 255 255 255 255 255 255 255 255 255 255
255 255 255 255 255 255 255 255 255 255 255 255 255 255 255 255 255 255
255 255 255 255 255 255 255 255 255 255 255 255 255 255 255 255 255 255
255 255 255 255 255 255 255 255 255 255 255 255 255 255 255 255 255 255
255 255 255 255 255 255 255 255 255 255 255 255 255 255 255 255 255 255
255 255
##$AQSBDSL= (0..95)
2 3 4 5 8 255 1 255 255 255 255 255 255 255 255 255 255 255 255 255 255
255 255 255 255 255 255 255 255 255 255 255 255 255 255 255 255 255 255
255 255 255 255 255 255 255 255 255 255 255 255 255 255 255 255 255 255
255 255 255 255 255 255 255 255 255 255 255 255 255 255 255 255 255 255
255 255 255 255 255 255 255 255 255 255 255 255 255 255 255 255 255 255
255 255 255
##$AQSBDTY= (0..95)
114 2 17 17 5 215 7 255 255 255 255 255 255 255 255 255 255 255 255 255
255 255 255 255 255 255 255 255 255 255 255 255 255 255 255 255 255 255
255 255 255 255 255 255 255 255 255 255 255 255 255 255 255 255 255 255
255 255 255 255 255 255 255 255 255 255 255 255 255 255 255 255 255 255
255 255 255 255 255 255 255 255 255 255 255 255 255 255 255 255 255 255
255 255 255 255
##$AQSBUAD= (0..95)
16 52 36 37 54 32 32 255 255 255 255 255 255 255 255 255 255 255 255 255
255 255 255 255 255 255 255 255 255 255 255 255 255 255 255 255 255 255
255 255 255 255 255 255 255 255 255 255 255 255 255 255 255 255 255 255
255 255 255 255 255 255 255 255 255 255 255 255 255 255 255 255 255 255
255 255 255 255 255 255 255 255 255 255 255 255 255 255 255 255 255 255
255 255 255 255
##$AQSECL= (0..95)
5 5 2 2 7 0 255 255 255 255 255 255 255 255 255 255 255 255 255 255 255
255 255 255 255 255 255 255 255 255 255 255 255 255 255 255 255 255 255
255 255 255 255 255 255 255 255 255 255 255 255 255 255 255 255 255 255
255 255 255 255 255 255 255 255 255 255 255 255 255 255 255 255 255 255
255 255 255 255 255 255 255 255 255 255 255 255 255 255 255 255 255 255
255 255 255
##$AQSECLS= (0..95)
1 3 7 7 0 1 255 255 255 255 255 255 255 255 255 255 255 255 255 255 255
255 255 255 255 255 255 255 255 255 255 255 255 255 255 255 255 255 255
255 255 255 255 255 255 255 255 255 255 255 255 255 255 255 255 255 255
255 255 255 255 255 255 255 255 255 255 255 255 255 255 255 255 255 255
255 255 255 255 255 255 255 255 255 255 255 255 255 255 255 255 255 255
255 255 255
##$AQSETH1= <no>
##$AQSETH2= <no>
##$AQSSPLT= no
##$ATT19F= (0..1)
0 0
##$ATT1H= (0..1)
0 0
##$ATT3H= (0..1)
0 0
##$ATTX= (0..1)
0 0
##$ATTY= (0..1)
0 0
##$ATTZ= (0..1)
0 0
##$BACSAIR= yes
##$BACSCAP= 60
##$BACSDEL= 2
##$BACSFCM= no
##$BACSOPT= <>
##$BACSTY= <tty04>
##$BARPTY= <no>
##$BFREQ= 400.13
##$BGAETH= (0..9)
<no> <no> <no> <no> <no> <no> <no> <no> <no> <no>
##$BIRDS= yes
##$BMPC= 0
##$BMPCTY= <no>
##$BPSUTY= <no>
##$BSMS= 2
##$BSMS19FLock= no
##$BSMSETH= <149.236.99.20>
##$BSMSTY= <no>
##$BgaChFac2= (0..7)
0 0 0 0 0 0 0 0
##$BgaChMap= (0..7)
0 0 0 0 0 0 0 0
##$BgaChMaxv= (0..7)
0 0 0 0 0 0 0 0
##$BgaChRouting= (0..63)
0 0 0 0 0 0 0 0 0 0 0 0 0 0 0 0 0 0 0 0 0 0 0 0 0 0 0 0 0 0 0 0 0 0 0 0
0 0 0 0 0 0 0 0 0 0 0 0 0 0 0 0 0 0 0 0 0 0 0 0 0 0 0 0
##$BgaChShimMap= (0..7)
0 0 0 0 0 0 0 0
##$BgaChShimMaxv= (0..7)
0 0 0 0 0 0 0 0
##$Bla01Eth= <no>
##$Bla01Nam= <BLA2BB 150/60 20-400>
##$Bla01PN= <W1345049>
##$Bla01SN= <2777>
##$Bla02Eth= <149.236.99.20>
##$Bla02Nam= <BSMS/2 LOCK TRANSCEIVER 400>
##$Bla02PN= <Z109888>
##$Bla02SN= <00595>
##$Bla03Eth= <no>
##$Bla03Nam= <>
##$Bla03PN= <>
##$Bla03SN= <>
##$Bla04Eth= <no>
##$Bla04Nam= <>
##$Bla04PN= <>
##$Bla04SN= <>
##$Bla05Eth= <no>
##$Bla05Nam= <>
##$Bla05PN= <>
##$Bla05SN= <>
##$Bla06Eth= <no>
##$Bla06Nam= <>
##$Bla06PN= <>
##$Bla06SN= <>
##$Bla07Eth= <no>
##$Bla07Nam= <>
##$Bla07PN= <>
##$Bla07SN= <>
##$Bla08Eth= <no>
##$Bla08Nam= <>
##$Bla08PN= <>
##$Bla08SN= <>
##$BlaEth= (0..9)
<no> <149.236.99.20> <no> <no> <no> <no> <no> <no> <> <>
##$BlaNam= (0..9)
<BLA2BB 150/60 20-400> <BSMS/2 LOCK TRANSCEIVER 400> <> <> <> <> <> <>
<> <>
##$BlaPN= (0..9)
<W1345049> <Z109888> <> <> <> <> <> <> <> <>
##$BlaSN= (0..9)
<2777> <00595> <> <> <> <> <> <> <> <>
##$BsmsAuxEth= <no>
##$CFASMOD= (0..7)
1 1 1 1 1 1 1 1
##$CFASMUL= (0..7)
1 1 1 1 1 1 1 1
##$CNFTXDR= (0..7)
6 6 0 0 0 0 0 0
##$COMDIG2= 0
##$CPDBTY= <no>
##$CRCOTY= <no>
##$CSW1= (0..31)
1 1 1 2 3 0 0 0 0 0 0 0 0 0 0 0 0 0 0 0 0 0 0 0 0 0 0 0 0 0 0 0
##$CSW2= (0..31)
0 2 2 0 0 0 0 0 0 0 0 0 0 0 0 0 0 0 0 0 0 0 0 0 0 0 0 0 0 0 0 0
##$CSWNUM= (0..7)
4 1 0 0 0 0 0 0
##$ConsolePnSn= <>
##$CryoProAccPnSn= <>
##$Ctb1Eth= <no>
##$CubeEth= (0..7)
<no> <no> <no> <no> <no> <no> <no> <no>
##$CustRegisterNo= <>
##$DATSTAT= no
##$DIGI140= (0..7)
0 0 0 0 0 0 0 0
##$DIGIB12= (0..7)
0 0 0 0 0 0 0 0
##$DIGIB16= (0..7)
0 0 0 0 0 0 0 0
##$DIGIFA= (0..7)
0 0 0 0 0 0 0 0
##$DIGIFOURIER= 0
##$DIGIHA= (0..7)
0 0 0 0 0 0 0 0
##$DIGIHAF= (0..7)
0 0 0 0 0 0 0 0
##$DIGIHRD= (0..7)
0 0 0 0 0 0 0 0
##$DIGIIA= (0..7)
0 0 0 0 0 0 0 0
##$DIGIO16= (0..7)
0 0 0 0 0 0 0 0
##$DIGISA= (0..7)
0 0 0 0 0 0 0 0
##$DIGISAF= (0..7)
0 0 0 0 0 0 0 0
##$DIGISL= (0..7)
0 0 0 0 0 0 0 0
##$DIGITYI= (0..7)
0 0 0 0 0 0 0 0
##$DIGITYP= (0..7)
0 0 0 0 0 0 0 0
##$DIGITZ= 0
##$DPPFAC= 1
##$DRMSETH= <no>
##$DRU= yes
##$DRUETH= (0..33)
<no> <149.236.99.89> <no> <no> <no> <no> <no> <no> <no> <no> <no> <no>
<no> <no> <no> <no> <no> <no> <no> <no> <no> <no> <no> <no> <no> <no> <no>
<no> <no> <no> <no> <no> <no> <>
##$Description= <Avance III 400>
##$DppType= 0
##$FCUMEM= (0..7)
16777208 16777208 0 0 0 0 0 0
##$FCUPAL= (0..7)
0 0 0 0 0 0 0 0
##$FGSVTY= <no>
##$FQMIX= 0
##$FUNCMOD= <>
##$FourPeriBdEth= <no>
##$FourShimBdEth= <no>
##$FourierPicsCon= no
##$GCUTYPE= 10
##$GCUTYPE2= 0
##$GPREDEL= 0
##$GPSCUTY= <no>
##$GRADRES= 5
##$GTUTY= <no>
##$GcConn= (0..1)
1 0
##$GradAmpGain= (0..7)
0 0 0 0 0 0 0 0
##$GradAmpMaxCurX= (0..7)
0 0 0 0 0 0 0 0
##$GradAmpMaxCurY= (0..7)
0 0 0 0 0 0 0 0
##$GradAmpMaxCurZ= (0..7)
9.99999904632568 0 0 0 0 0 0 0
##$GradAmpName= (0..7)
<GAB in BSMS> <> <> <> <> <> <> <>
##$GradAmpPN= (0..7)
<> <> <> <> <> <> <> <>
##$GradAmpSN= (0..7)
<> <> <> <> <> <> <> <>
##$GradAmpType= (0..7)
2 0 0 0 0 0 0 0
##$GradPowClkCtrl= 0
##$GradPowClkTime= 0
##$GradPowImax= 0
##$GradPowType= 0
##$GradPowVmax= 0
##$HDIETH= (0..5)
<> <no> <no> <no> <no> <>
##$HFAC= 3
##$HPCU= 0
##$HPCUTY= <no>
##$HPTXLP= (0..3)
-1 -1 -1 -1
##$HPTXPI= (0..3)
0 0 0 0
##$HPTXPO= (0..3)
0 0 0 0
##$HPTXTY= (0..3)
0 0 0 0
##$HpprCoverType= 0
##$IF451= 0
##$IFREQ= 1
##$INJPTY= <no>
##$INTFPR= 0
##$IPSOETH= <149.236.99.254>
##$IPSOTYPE= 2
##$LDUETH= (0..0)
<no>
##$LOCKCONF= <DLM>
##$LOCKTY= <no>
##$LOCSWID= 0
##$LOCSWIF= 0
##$LVDSSPLITETH= (0..5)
<> <no> <no> <no> <no> <>
##$Location= <>
##$M2FAC= 0
##$MAS= 0
##$MASETIME= 10
##$MASITIME= 10
##$MASTY= <no>
##$MAS_CT= 5
##$MAS_SG= 0
##$MAS_TO= 0
##$MEMPRM= 0
##$MHFAC= 0
##$MXFAC= 0
##$MagnCoilPnSn= <>
##$MagnDewarPnSn= <>
##$MasEth= <no>
##$NAMPD= (0..17)
<> <1H/2H 1H> <1H/2H 2H> <XBB19F 2HS> <> <> <> <> <> <> <> <> <> <> <>
<> <> <>
##$NFCU= 2
##$NFRED= 0
##$NMRCH= 2
##$NMRMEM= 16384
##$NPSGU= 0
##$NRCU= 1
##$NROUT= 1
##$NSGU= 2
##$OrderNo= <>
##$PAMPF1= (0..15)
75 24 96 64 0 0 0 0 0 0 0 0 0 0 0 0
##$PAMPF2= (0..15)
0 0 0 0 0 0 0 0 0 0 0 0 0 0 0 0
##$PAMPF3= (0..15)
0 0 0 0 0 0 0 0 0 0 0 0 0 0 0 0
##$PAMPF4= (0..15)
0 0 0 0 0 0 0 0 0 0 0 0 0 0 0 0
##$PAMPF5= (0..15)
0 0 0 0 0 0 0 0 0 0 0 0 0 0 0 0
##$PAMPF6= (0..15)
0 0 0 0 0 0 0 0 0 0 0 0 0 0 0 0
##$PAMPF7= (0..15)
0 0 0 0 0 0 0 0 0 0 0 0 0 0 0 0
##$PAMPF8= (0..15)
0 0 0 0 0 0 0 0 0 0 0 0 0 0 0 0
##$PH4= 0
##$PHF4TY= <no>
##$POWCHK= yes
##$PRAMD1= (0..7)
2 0 0 0 0 0 0 0
##$PRAMD10= (0..7)
0 0 0 0 0 0 0 0
##$PRAMD11= (0..7)
0 0 0 0 0 0 0 0
##$PRAMD12= (0..7)
0 0 0 0 0 0 0 0
##$PRAMD13= (0..7)
0 0 0 0 0 0 0 0
##$PRAMD14= (0..7)
0 0 0 0 0 0 0 0
##$PRAMD15= (0..7)
0 0 0 0 0 0 0 0
##$PRAMD16= (0..7)
0 0 0 0 0 0 0 0
##$PRAMD17= (0..7)
0 0 0 0 0 0 0 0
##$PRAMD18= (0..7)
0 0 0 0 0 0 0 0
##$PRAMD19= (0..7)
0 0 0 0 0 0 0 0
##$PRAMD2= (0..7)
0 1048576 0 0 0 1048576 0 0
##$PRAMD20= (0..7)
0 0 0 0 0 0 0 0
##$PRAMD21= (0..7)
0 0 0 0 0 0 0 0
##$PRAMD3= (0..7)
2147483644 2131230719 2147483647 67108863 0 0 0 0
##$PRAMD4= (0..7)
0 0 0 0 0 0 0 0
##$PRAMD5= (0..7)
0 0 0 0 0 0 0 0
##$PRAMD6= (0..7)
0 0 0 0 0 0 0 0
##$PRAMD7= (0..7)
0 0 0 0 0 0 0 0
##$PRAMD8= (0..7)
0 0 0 0 0 0 0 0
##$PRAMD9= (0..7)
0 0 0 0 0 0 0 0
##$PRAMLED= (0..1)
0 0
##$PRAMP= (0..9)
<> <tty10> <no> <no> <no> <no> <no> <no> <no> <>
##$PRAMPTP= 1
##$PREEMPTYPE= 0
##$PREPTY= <no>
##$PREREC= (0..15)
0 1 1 1 0 0 0 0 0 0 0 0 0 0 0 0
##$PRESHLD= 0
##$PTS160= -1
##$PTSA2X= (0..7)
0 0 0 0 0 0 0 0
##$PTSF2X= (0..7)
0 0 0 0 0 0 0 0
##$PTSFMX= (0..19)
429.9 429.9 0 0 0 0 0 0 0 0 0 0 0 0 0 0 0 0 0 0
##$PULCHK= no
##$PerMagATempSens= no
##$PerMagEth= <no>
##$PerMagFluxSens= no
##$PerMagMTempSens= no
##$PramDutyCycPerc= (0..15)
2 2 2 0 0 0 0 0 0 0 0 0 0 0 0 0
##$PramPeakPowerW= (0..15)
150 300 500 0 0 0 0 0 0 0 0 0 0 0 0 0
##$PramPowerSwitch= (0..15)
0 0 0 0 0 0 0 0 0 0 0 0 0 0 0 0
##$PramPulWidthMs= (0..15)
0.02 0.1 0.1 0 0 0 0 0 0 0 0 0 0 0 0 0
##$PreampMod01PN= <Z003951>
##$PreampMod01SN= <00634>
##$PreampMod02PN= <Z003951>
##$PreampMod02SN= <00634>
##$PreampMod03PN= <Z003955>
##$PreampMod03SN= <00643>
##$PreampMod04PN= <>
##$PreampMod04SN= <>
##$PreampMod05PN= <>
##$PreampMod05SN= <>
##$PreampMod06PN= <>
##$PreampMod06SN= <>
##$PreampMod07PN= <>
##$PreampMod07SN= <>
##$PreampMod08PN= <>
##$PreampMod08SN= <>
##$PreampMod09PN= <>
##$PreampMod09SN= <>
##$PreampMod10PN= <>
##$PreampMod10SN= <>
##$PreampMod11PN= <>
##$PreampMod11SN= <>
##$PreampMod12PN= <>
##$PreampMod12SN= <>
##$PreampMod13PN= <>
##$PreampMod13SN= <>
##$PreampMod14PN= <>
##$PreampMod14SN= <>
##$PreampMod15PN= <>
##$PreampMod15SN= <>
##$PreampMod16PN= <>
##$PreampMod16SN= <>
##$PreampModBisDat= (0..15)
20110723 20110723 20110805 0 0 0 0 0 0 0 0 0 0 0 0 0
##$PreampModPN= (0..17)
<Z003951> <Z003951> <Z003955> <> <> <> <> <> <> <> <> <> <> <> <> <> <>
<>
##$PreampModSN= (0..17)
<00634> <00634> <00643> <> <> <> <> <> <> <> <> <> <> <> <> <> <> <>
##$ProdigyEth= <no>
##$RCUCDS= (0..7)
0 0 0 0 0 0 0 0
##$RCUCFS= (0..7)
0 0 0 0 0 0 0 0
##$RCUCSS= (0..7)
0 0 0 0 0 0 0 0
##$RCUI2C1= (0..7)
0 0 0 0 0 0 0 0
##$RCUI2C2= (0..7)
0 0 0 0 0 0 0 0
##$RCUI2C3= (0..7)
0 0 0 0 0 0 0 0
##$RCUI2C4= (0..7)
0 0 0 0 0 0 0 0
##$RCUI2C5= (0..7)
0 0 0 0 0 0 0 0
##$RCUI2C6= (0..7)
0 0 0 0 0 0 0 0
##$RCUI2C7= (0..7)
0 0 0 0 0 0 0 0
##$RCUI2C8= (0..7)
0 0 0 0 0 0 0 0
##$RDCU= 0
##$RFSINPUT= (0..1)
0 0
##$RFSVTY= <no>
##$RGTYPE= (0..31)
9 0 0 0 0 0 0 0 0 0 0 0 0 0 0 0 0 0 0 0 0 0 0 0 0 0 0 0 0 0 0 0
##$RG_max= (0..31)
203 -1 -1 -1 -1 -1 -1 -1 -1 -1 -1 -1 -1 -1 -1 -1 -1 -1 -1 -1 -1 -1 -1 -1
-1 -1 -1 -1 -1 -1 -1 -1
##$RG_min= (0..31)
0.25 -1 -1 -1 -1 -1 -1 -1 -1 -1 -1 -1 -1 -1 -1 -1 -1 -1 -1 -1 -1 -1 -1
-1 -1 -1 -1 -1 -1 -1 -1 -1
##$RG_tab1= (0..255)
0.25 0.28 0.32 0.35 0.4 0.44 0.5 0.56 0.64 0.7 0.8 0.89 1 1.12 1.28 1.4
1.6 1.78 2 2.25 2.56 2.8 3.2 3.56 4 4.5 5 5.6 6.35 7.12 8 9 10 11.3 12.7
14.2 16 18 20.2 22.6 25.4 28.5 32 36 40.3 45.2 50.8 57 64 71.8 80.6 90.5
101 114 128 144 161 181 203 -1 -1 -1 -1 -1 -1 -1 -1 -1 -1 -1 -1 -1 -1 -1
-1 -1 -1 -1 -1 -1 -1 -1 -1 -1 -1 -1 -1 -1 -1 -1 -1 -1 -1 -1 -1 -1 -1 -1
-1 -1 -1 -1 -1 -1 -1 -1 -1 -1 -1 -1 -1 -1 -1 -1 -1 -1 -1 -1 -1 -1 -1 -1
-1 -1 -1 -1 -1 -1 -1 -1 -1 -1 -1 -1 -1 -1 -1 -1 -1 -1 -1 -1 -1 -1 -1 -1
-1 -1 -1 -1 -1 -1 -1 -1 -1 -1 -1 -1 -1 -1 -1 -1 -1 -1 -1 -1 -1 -1 -1 -1
-1 -1 -1 -1 -1 -1 -1 -1 -1 -1 -1 -1 -1 -1 -1 -1 -1 -1 -1 -1 -1 -1 -1 -1
-1 -1 -1 -1 -1 -1 -1 -1 -1 -1 -1 -1 -1 -1 -1 -1 -1 -1 -1 -1 -1 -1 -1 -1
-1 -1 -1 -1 -1 -1 -1 -1 -1 -1 -1 -1 -1 -1 -1 -1 -1 -1 -1 -1 -1 -1 -1 -1
-1 -1 -1 -1 -1 -1 -1 -1 -1 -1 -1 -1 -1 -1
##$RG_tab2= (0..255)
-1 -1 -1 -1 -1 -1 -1 -1 -1 -1 -1 -1 -1 -1 -1 -1 -1 -1 -1 -1 -1 -1 -1 -1
-1 -1 -1 -1 -1 -1 -1 -1 -1 -1 -1 -1 -1 -1 -1 -1 -1 -1 -1 -1 -1 -1 -1 -1
-1 -1 -1 -1 -1 -1 -1 -1 -1 -1 -1 -1 -1 -1 -1 -1 -1 -1 -1 -1 -1 -1 -1 -1
-1 -1 -1 -1 -1 -1 -1 -1 -1 -1 -1 -1 -1 -1 -1 -1 -1 -1 -1 -1 -1 -1 -1 -1
-1 -1 -1 -1 -1 -1 -1 -1 -1 -1 -1 -1 -1 -1 -1 -1 -1 -1 -1 -1 -1 -1 -1 -1
-1 -1 -1 -1 -1 -1 -1 -1 -1 -1 -1 -1 -1 -1 -1 -1 -1 -1 -1 -1 -1 -1 -1 -1
-1 -1 -1 -1 -1 -1 -1 -1 -1 -1 -1 -1 -1 -1 -1 -1 -1 -1 -1 -1 -1 -1 -1 -1
-1 -1 -1 -1 -1 -1 -1 -1 -1 -1 -1 -1 -1 -1 -1 -1 -1 -1 -1 -1 -1 -1 -1 -1
-1 -1 -1 -1 -1 -1 -1 -1 -1 -1 -1 -1 -1 -1 -1 -1 -1 -1 -1 -1 -1 -1 -1 -1
-1 -1 -1 -1 -1 -1 -1 -1 -1 -1 -1 -1 -1 -1 -1 -1 -1 -1 -1 -1 -1 -1 -1 -1
-1 -1 -1 -1 -1 -1 -1 -1 -1 -1 -1 -1 -1 -1 -1 -1
##$RG_tab3= (0..255)
-1 -1 -1 -1 -1 -1 -1 -1 -1 -1 -1 -1 -1 -1 -1 -1 -1 -1 -1 -1 -1 -1 -1 -1
-1 -1 -1 -1 -1 -1 -1 -1 -1 -1 -1 -1 -1 -1 -1 -1 -1 -1 -1 -1 -1 -1 -1 -1
-1 -1 -1 -1 -1 -1 -1 -1 -1 -1 -1 -1 -1 -1 -1 -1 -1 -1 -1 -1 -1 -1 -1 -1
-1 -1 -1 -1 -1 -1 -1 -1 -1 -1 -1 -1 -1 -1 -1 -1 -1 -1 -1 -1 -1 -1 -1 -1
-1 -1 -1 -1 -1 -1 -1 -1 -1 -1 -1 -1 -1 -1 -1 -1 -1 -1 -1 -1 -1 -1 -1 -1
-1 -1 -1 -1 -1 -1 -1 -1 -1 -1 -1 -1 -1 -1 -1 -1 -1 -1 -1 -1 -1 -1 -1 -1
-1 -1 -1 -1 -1 -1 -1 -1 -1 -1 -1 -1 -1 -1 -1 -1 -1 -1 -1 -1 -1 -1 -1 -1
-1 -1 -1 -1 -1 -1 -1 -1 -1 -1 -1 -1 -1 -1 -1 -1 -1 -1 -1 -1 -1 -1 -1 -1
-1 -1 -1 -1 -1 -1 -1 -1 -1 -1 -1 -1 -1 -1 -1 -1 -1 -1 -1 -1 -1 -1 -1 -1
-1 -1 -1 -1 -1 -1 -1 -1 -1 -1 -1 -1 -1 -1 -1 -1 -1 -1 -1 -1 -1 -1 -1 -1
-1 -1 -1 -1 -1 -1 -1 -1 -1 -1 -1 -1 -1 -1 -1 -1
##$RG_tab4= (0..255)
-1 -1 -1 -1 -1 -1 -1 -1 -1 -1 -1 -1 -1 -1 -1 -1 -1 -1 -1 -1 -1 -1 -1 -1
-1 -1 -1 -1 -1 -1 -1 -1 -1 -1 -1 -1 -1 -1 -1 -1 -1 -1 -1 -1 -1 -1 -1 -1
-1 -1 -1 -1 -1 -1 -1 -1 -1 -1 -1 -1 -1 -1 -1 -1 -1 -1 -1 -1 -1 -1 -1 -1
-1 -1 -1 -1 -1 -1 -1 -1 -1 -1 -1 -1 -1 -1 -1 -1 -1 -1 -1 -1 -1 -1 -1 -1
-1 -1 -1 -1 -1 -1 -1 -1 -1 -1 -1 -1 -1 -1 -1 -1 -1 -1 -1 -1 -1 -1 -1 -1
-1 -1 -1 -1 -1 -1 -1 -1 -1 -1 -1 -1 -1 -1 -1 -1 -1 -1 -1 -1 -1 -1 -1 -1
-1 -1 -1 -1 -1 -1 -1 -1 -1 -1 -1 -1 -1 -1 -1 -1 -1 -1 -1 -1 -1 -1 -1 -1
-1 -1 -1 -1 -1 -1 -1 -1 -1 -1 -1 -1 -1 -1 -1 -1 -1 -1 -1 -1 -1 -1 -1 -1
-1 -1 -1 -1 -1 -1 -1 -1 -1 -1 -1 -1 -1 -1 -1 -1 -1 -1 -1 -1 -1 -1 -1 -1
-1 -1 -1 -1 -1 -1 -1 -1 -1 -1 -1 -1 -1 -1 -1 -1 -1 -1 -1 -1 -1 -1 -1 -1
-1 -1 -1 -1 -1 -1 -1 -1 -1 -1 -1 -1 -1 -1 -1 -1
##$RG_tab5= (0..255)
-1 -1 -1 -1 -1 -1 -1 -1 -1 -1 -1 -1 -1 -1 -1 -1 -1 -1 -1 -1 -1 -1 -1 -1
-1 -1 -1 -1 -1 -1 -1 -1 -1 -1 -1 -1 -1 -1 -1 -1 -1 -1 -1 -1 -1 -1 -1 -1
-1 -1 -1 -1 -1 -1 -1 -1 -1 -1 -1 -1 -1 -1 -1 -1 -1 -1 -1 -1 -1 -1 -1 -1
-1 -1 -1 -1 -1 -1 -1 -1 -1 -1 -1 -1 -1 -1 -1 -1 -1 -1 -1 -1 -1 -1 -1 -1
-1 -1 -1 -1 -1 -1 -1 -1 -1 -1 -1 -1 -1 -1 -1 -1 -1 -1 -1 -1 -1 -1 -1 -1
-1 -1 -1 -1 -1 -1 -1 -1 -1 -1 -1 -1 -1 -1 -1 -1 -1 -1 -1 -1 -1 -1 -1 -1
-1 -1 -1 -1 -1 -1 -1 -1 -1 -1 -1 -1 -1 -1 -1 -1 -1 -1 -1 -1 -1 -1 -1 -1
-1 -1 -1 -1 -1 -1 -1 -1 -1 -1 -1 -1 -1 -1 -1 -1 -1 -1 -1 -1 -1 -1 -1 -1
-1 -1 -1 -1 -1 -1 -1 -1 -1 -1 -1 -1 -1 -1 -1 -1 -1 -1 -1 -1 -1 -1 -1 -1
-1 -1 -1 -1 -1 -1 -1 -1 -1 -1 -1 -1 -1 -1 -1 -1 -1 -1 -1 -1 -1 -1 -1 -1
-1 -1 -1 -1 -1 -1 -1 -1 -1 -1 -1 -1 -1 -1 -1 -1
##$RG_tab6= (0..255)
-1 -1 -1 -1 -1 -1 -1 -1 -1 -1 -1 -1 -1 -1 -1 -1 -1 -1 -1 -1 -1 -1 -1 -1
-1 -1 -1 -1 -1 -1 -1 -1 -1 -1 -1 -1 -1 -1 -1 -1 -1 -1 -1 -1 -1 -1 -1 -1
-1 -1 -1 -1 -1 -1 -1 -1 -1 -1 -1 -1 -1 -1 -1 -1 -1 -1 -1 -1 -1 -1 -1 -1
-1 -1 -1 -1 -1 -1 -1 -1 -1 -1 -1 -1 -1 -1 -1 -1 -1 -1 -1 -1 -1 -1 -1 -1
-1 -1 -1 -1 -1 -1 -1 -1 -1 -1 -1 -1 -1 -1 -1 -1 -1 -1 -1 -1 -1 -1 -1 -1
-1 -1 -1 -1 -1 -1 -1 -1 -1 -1 -1 -1 -1 -1 -1 -1 -1 -1 -1 -1 -1 -1 -1 -1
-1 -1 -1 -1 -1 -1 -1 -1 -1 -1 -1 -1 -1 -1 -1 -1 -1 -1 -1 -1 -1 -1 -1 -1
-1 -1 -1 -1 -1 -1 -1 -1 -1 -1 -1 -1 -1 -1 -1 -1 -1 -1 -1 -1 -1 -1 -1 -1
-1 -1 -1 -1 -1 -1 -1 -1 -1 -1 -1 -1 -1 -1 -1 -1 -1 -1 -1 -1 -1 -1 -1 -1
-1 -1 -1 -1 -1 -1 -1 -1 -1 -1 -1 -1 -1 -1 -1 -1 -1 -1 -1 -1 -1 -1 -1 -1
-1 -1 -1 -1 -1 -1 -1 -1 -1 -1 -1 -1 -1 -1 -1 -1
##$RG_tab7= (0..255)
-1 -1 -1 -1 -1 -1 -1 -1 -1 -1 -1 -1 -1 -1 -1 -1 -1 -1 -1 -1 -1 -1 -1 -1
-1 -1 -1 -1 -1 -1 -1 -1 -1 -1 -1 -1 -1 -1 -1 -1 -1 -1 -1 -1 -1 -1 -1 -1
-1 -1 -1 -1 -1 -1 -1 -1 -1 -1 -1 -1 -1 -1 -1 -1 -1 -1 -1 -1 -1 -1 -1 -1
-1 -1 -1 -1 -1 -1 -1 -1 -1 -1 -1 -1 -1 -1 -1 -1 -1 -1 -1 -1 -1 -1 -1 -1
-1 -1 -1 -1 -1 -1 -1 -1 -1 -1 -1 -1 -1 -1 -1 -1 -1 -1 -1 -1 -1 -1 -1 -1
-1 -1 -1 -1 -1 -1 -1 -1 -1 -1 -1 -1 -1 -1 -1 -1 -1 -1 -1 -1 -1 -1 -1 -1
-1 -1 -1 -1 -1 -1 -1 -1 -1 -1 -1 -1 -1 -1 -1 -1 -1 -1 -1 -1 -1 -1 -1 -1
-1 -1 -1 -1 -1 -1 -1 -1 -1 -1 -1 -1 -1 -1 -1 -1 -1 -1 -1 -1 -1 -1 -1 -1
-1 -1 -1 -1 -1 -1 -1 -1 -1 -1 -1 -1 -1 -1 -1 -1 -1 -1 -1 -1 -1 -1 -1 -1
-1 -1 -1 -1 -1 -1 -1 -1 -1 -1 -1 -1 -1 -1 -1 -1 -1 -1 -1 -1 -1 -1 -1 -1
-1 -1 -1 -1 -1 -1 -1 -1 -1 -1 -1 -1 -1 -1 -1 -1
##$RG_tab8= (0..255)
-1 -1 -1 -1 -1 -1 -1 -1 -1 -1 -1 -1 -1 -1 -1 -1 -1 -1 -1 -1 -1 -1 -1 -1
-1 -1 -1 -1 -1 -1 -1 -1 -1 -1 -1 -1 -1 -1 -1 -1 -1 -1 -1 -1 -1 -1 -1 -1
-1 -1 -1 -1 -1 -1 -1 -1 -1 -1 -1 -1 -1 -1 -1 -1 -1 -1 -1 -1 -1 -1 -1 -1
-1 -1 -1 -1 -1 -1 -1 -1 -1 -1 -1 -1 -1 -1 -1 -1 -1 -1 -1 -1 -1 -1 -1 -1
-1 -1 -1 -1 -1 -1 -1 -1 -1 -1 -1 -1 -1 -1 -1 -1 -1 -1 -1 -1 -1 -1 -1 -1
-1 -1 -1 -1 -1 -1 -1 -1 -1 -1 -1 -1 -1 -1 -1 -1 -1 -1 -1 -1 -1 -1 -1 -1
-1 -1 -1 -1 -1 -1 -1 -1 -1 -1 -1 -1 -1 -1 -1 -1 -1 -1 -1 -1 -1 -1 -1 -1
-1 -1 -1 -1 -1 -1 -1 -1 -1 -1 -1 -1 -1 -1 -1 -1 -1 -1 -1 -1 -1 -1 -1 -1
-1 -1 -1 -1 -1 -1 -1 -1 -1 -1 -1 -1 -1 -1 -1 -1 -1 -1 -1 -1 -1 -1 -1 -1
-1 -1 -1 -1 -1 -1 -1 -1 -1 -1 -1 -1 -1 -1 -1 -1 -1 -1 -1 -1 -1 -1 -1 -1
-1 -1 -1 -1 -1 -1 -1 -1 -1 -1 -1 -1 -1 -1 -1 -1
##$RG_tabA= (0..255)
0.25 0.28 0.32 0.35 0.4 0.44 0.5 0.56 0.64 0.7 0.8 0.89 1 1.12 1.28 1.4
1.6 1.78 2 2.25 2.56 2.8 3.2 3.56 4 4.5 5 5.6 6.35 7.12 8 9 10 11.3 12.7
14.2 16 18 20.2 22.6 25.4 28.5 32 36 40.3 45.2 50.8 57 64 71.8 80.6 90.5
101 114 128 144 161 181 203 -1 -1 -1 -1 -1 -1 -1 -1 -1 -1 -1 -1 -1 -1 -1
-1 -1 -1 -1 -1 -1 -1 -1 -1 -1 -1 -1 -1 -1 -1 -1 -1 -1 -1 -1 -1 -1 -1 -1
-1 -1 -1 -1 -1 -1 -1 -1 -1 -1 -1 -1 -1 -1 -1 -1 -1 -1 -1 -1 -1 -1 -1 -1
-1 -1 -1 -1 -1 -1 -1 -1 -1 -1 -1 -1 -1 -1 -1 -1 -1 -1 -1 -1 -1 -1 -1 -1
-1 -1 -1 -1 -1 -1 -1 -1 -1 -1 -1 -1 -1 -1 -1 -1 -1 -1 -1 -1 -1 -1 -1 -1
-1 -1 -1 -1 -1 -1 -1 -1 -1 -1 -1 -1 -1 -1 -1 -1 -1 -1 -1 -1 -1 -1 -1 -1
-1 -1 -1 -1 -1 -1 -1 -1 -1 -1 -1 -1 -1 -1 -1 -1 -1 -1 -1 -1 -1 -1 -1 -1
-1 -1 -1 -1 -1 -1 -1 -1 -1 -1 -1 -1 -1 -1 -1 -1 -1 -1 -1 -1 -1 -1 -1 -1
-1 -1 -1 -1 -1 -1 -1 -1 -1 -1 -1 -1 -1 -1
##$ROBOTTY= <no>
##$ROUT14= (0..7)
0 0 0 0 0 0 0 0
##$ROUTER= 3
##$RX22TY= <no>
##$RXFMAX= (0..7)
432.5 -1 -1 -1 -1 -1 -1 -1
##$RXFMIN= (0..7)
5 -1 -1 -1 -1 -1 -1 -1
##$RXINTLV= (0..7)
1 0 0 0 0 0 0 0
##$RXMSTY= <no>
##$RockSwitchEth= <no>
##$SCMTY= <no>
##$SGUC1= (0..15)
18 19 0 0 0 0 0 0 0 0 0 0 0 0 0 0
##$SGUC2= (0..15)
33 256 0 0 0 0 0 0 0 0 0 0 0 0 0 0
##$SLCBCONF= <SHNV>
##$SPECTR= 10
##$SY2FLAG= 0
##$SYNCTRIG= 11
##$SamChgEth= (0..3)
<149.236.99.50> <no> <no> <no>
##$ServiceNo= <>
##$Sgu1PowerLevels= (0..7)
0 0 0 0 0 0 0 0
##$Sgu2PowerLevels= (0..7)
0 0 0 0 0 0 0 0
##$Sgu3PowerLevels= (0..7)
0 0 0 0 0 0 0 0
##$Sgu4PowerLevels= (0..7)
0 0 0 0 0 0 0 0
##$Sgu5PowerLevels= (0..7)
0 0 0 0 0 0 0 0
##$Sgu6PowerLevels= (0..7)
0 0 0 0 0 0 0 0
##$Sgu7PowerLevels= (0..7)
0 0 0 0 0 0 0 0
##$Sgu8PowerLevels= (0..7)
0 0 0 0 0 0 0 0
##$SguType= 2
##$ShimMaxVal= 32760
##$ShimPow1Ch2Sh= (0..38)
0 0 0 0 0 0 0 0 0 0 0 0 0 0 0 0 0 0 0 0 0 0 0 0 0 0 0 0 0 0 0 0 0 0 0 0
0 0 0
##$ShimPow1Imax= (0..38)
0 0 0 0 0 0 0 0 0 0 0 0 0 0 0 0 0 0 0 0 0 0 0 0 0 0 0 0 0 0 0 0 0 0 0 0
0 0 0
##$ShimPow1NChan= 0
##$ShimPow1TotIMax= 0
##$ShimPow1Vmax= (0..38)
0 0 0 0 0 0 0 0 0 0 0 0 0 0 0 0 0 0 0 0 0 0 0 0 0 0 0 0 0 0 0 0 0 0 0 0
0 0 0
##$ShimPow2Ch2Sh= (0..38)
0 0 0 0 0 0 0 0 0 0 0 0 0 0 0 0 0 0 0 0 0 0 0 0 0 0 0 0 0 0 0 0 0 0 0 0
0 0 0
##$ShimPow2Imax= (0..38)
0 0 0 0 0 0 0 0 0 0 0 0 0 0 0 0 0 0 0 0 0 0 0 0 0 0 0 0 0 0 0 0 0 0 0 0
0 0 0
##$ShimPow2NChan= 0
##$ShimPow2TotIMax= 0
##$ShimPow2Vmax= (0..38)
0 0 0 0 0 0 0 0 0 0 0 0 0 0 0 0 0 0 0 0 0 0 0 0 0 0 0 0 0 0 0 0 0 0 0 0
0 0 0
##$ShimPow3Ch2Sh= (0..38)
0 0 0 0 0 0 0 0 0 0 0 0 0 0 0 0 0 0 0 0 0 0 0 0 0 0 0 0 0 0 0 0 0 0 0 0
0 0 0
##$ShimPow3Imax= (0..38)
0 0 0 0 0 0 0 0 0 0 0 0 0 0 0 0 0 0 0 0 0 0 0 0 0 0 0 0 0 0 0 0 0 0 0 0
0 0 0
##$ShimPow3NChan= 0
##$ShimPow3TotIMax= 0
##$ShimPow3Vmax= (0..38)
0 0 0 0 0 0 0 0 0 0 0 0 0 0 0 0 0 0 0 0 0 0 0 0 0 0 0 0 0 0 0 0 0 0 0 0
0 0 0
##$ShimPow4Ch2Sh= (0..38)
0 0 0 0 0 0 0 0 0 0 0 0 0 0 0 0 0 0 0 0 0 0 0 0 0 0 0 0 0 0 0 0 0 0 0 0
0 0 0
##$ShimPow4Imax= (0..38)
0 0 0 0 0 0 0 0 0 0 0 0 0 0 0 0 0 0 0 0 0 0 0 0 0 0 0 0 0 0 0 0 0 0 0 0
0 0 0
##$ShimPow4NChan= 0
##$ShimPow4TotIMax= 0
##$ShimPow4Vmax= (0..38)
0 0 0 0 0 0 0 0 0 0 0 0 0 0 0 0 0 0 0 0 0 0 0 0 0 0 0 0 0 0 0 0 0 0 0 0
0 0 0
##$ShimPowMaxUA= (0..63)
130000 130000 130000 130000 130000 130000 130000 130000 130000 130000 130000
130000 130000 130000 130000 130000 130000 130000 130000 130000 130000 130000
130000 130000 130000 130000 130000 130000 130000 130000 130000 130000 130000
130000 130000 130000 130000 130000 130000 130000 0 0 0 0 0 0 0 0 0 0 0
0 0 0 0 0 0 0 0 0 0 0 0 0
##$ShimPowMaxUC= (0..63)
130000 130000 130000 130000 130000 130000 130000 130000 130000 130000 130000
130000 130000 130000 130000 130000 130000 130000 130000 130000 130000 130000
130000 130000 130000 130000 130000 130000 130000 130000 130000 130000 130000
130000 130000 130000 130000 130000 130000 130000 0 0 0 0 0 0 0 0 0 0 0
0 0 0 0 0 0 0 0 0 0 0 0 0
##$ShimPowMaxUG= (0..63)
524287 524287 524287 524287 524287 524287 524287 524287 524287 524287 524287
524287 524287 524287 524287 524287 524287 524287 524287 524287 524287 524287
524287 524287 524287 524287 524287 524287 524287 524287 524287 524287 524287
524287 524287 524287 524287 524287 524287 0 0 0 0 0 0 0 0 0 0 0 0 0 0 0
0 0 0 0 0 0 0 0 0 0
##$ShimPowNum= 0
##$ShimPowRcbType= 3
##$ShimPowRes= (0..63)
1e-020 1e-020 1e-020 1e-020 1e-020 1e-020 1e-020 1e-020 1e-020 1e-020 1e-020
1e-020 1e-020 1e-020 1e-020 1e-020 1e-020 1e-020 1e-020 1e-020 1e-020 1e-020
1e-020 1e-020 1e-020 1e-020 1e-020 1e-020 1e-020 1e-020 1e-020 1e-020 1e-020
1e-020 1e-020 1e-020 1e-020 1e-020 1e-020 1e-020 0 0 0 0 0 0 0 0 0 0 0
0 0 0 0 0 0 0 0 0 0 0 0 0
##$ShimPowRng0= (0..63)
1 1 1 1 1 1 1 1 1 1 1 1 1 1 1 1 1 1 1 1 1 1 1 1 1 1 1 1 1 1 1 1 1 1 1 1
1 1 1 1 0 0 0 0 0 0 0 0 0 0 0 0 0 0 0 0 0 0 0 0 0 0 0 0
##$ShimPowRng1= (0..63)
1 1 1 1 1 1 1 1 1 1 1 1 1 1 1 1 1 1 1 1 1 1 1 1 1 1 1 1 1 1 1 1 1 1 1 1
1 1 1 1 0 0 0 0 0 0 0 0 0 0 0 0 0 0 0 0 0 0 0 0 0 0 0 0
##$ShimPowRng2= (0..63)
1 1 1 1 1 1 1 1 1 1 1 1 1 1 1 1 1 1 1 1 1 1 1 1 1 1 1 1 1 1 1 1 1 1 1 1
1 1 1 1 0 0 0 0 0 0 0 0 0 0 0 0 0 0 0 0 0 0 0 0 0 0 0 0
##$ShimPowRng3= (0..63)
1 1 1 1 1 1 1 1 1 1 1 1 1 1 1 1 1 1 1 1 1 1 1 1 1 1 1 1 1 1 1 1 1 1 1 1
1 1 1 1 0 0 0 0 0 0 0 0 0 0 0 0 0 0 0 0 0 0 0 0 0 0 0 0
##$ShimPowType1= 0
##$ShimPowType2= 0
##$ShimPowType3= 0
##$ShimPowType4= 0
##$ShimSysAngle= <>
##$ShimSysFunc= (0..63)
1 2 3 4 5 6 7 8 9 10 0 37 38 35 16 15 14 13 12 11 28 27 26 25 24 23 36
22 30 29 20 21 34 33 32 31 17 18 19 0 0 0 0 0 0 0 0 0 0 0 0 0 0 0 0 0 0
0 0 0 0 0 0 0
##$ShimSysMatId= <no>
##$ShimSysMatrix= 1
##$ShimSysOffset= <>
##$ShimSysType= 4
##$ShimUnit= 0
##$TFXNUM= 0
##$TOSITY= <no>
##$TRIPLO2= 0
##$VTU= 2
##$VTUETH= <149.236.99.20>
##$VTUTY= <no>
##$WBREFAM= (0..15)
261.9 100.9 100 100 100 100 100 100 100 100 100 100 100 100 100 100
##$WBREFLM= (0..15)
0 0 0 0 0 0 0 0 0 0 0 0 0 0 0 0
##$WBREFPH= (0..15)
90.25 -72.35 0 0 0 0 0 0 0 0 0 0 0 0 0 0
##$WBSGU= (0..15)
0 0 0 0 0 0 0 0 0 0 0 0 0 0 0 0
##$XFAC= 2
##END=
