# Supplementary material for: Oxa-Michael-initiated cascade reactions of levoglucosenone
Source: Beilstein J Org Chem. 2022 Oct 13;18:1457–62. doi: 10.3762/bjoc.18.151 (PMC9577383; doi:10.3762/bjoc.18.151)
Supplement: File 2 — 1H and 13C FID data and other spectra for new compounds. [file Beilstein_J_Org_Chem-18-1457-s002.zip › supporting information2/spectra files for new compounds - minimal/data for 14a/61/pdata/1/auditp.txt]

##TITLE= Audit trail, TopSpin 3.5 pl 7
##JCAMPDX= 5.01
##ORIGIN= Bruker BioSpin GmbH
##OWNER= u1573937
$$ K:\NMR\NMRdata\Book 4/TW 4-116-F2/61/pdata/1/auditp.txt
##AUDIT TRAIL=  $$ (NUMBER, WHEN, WHO, WHERE, PROCESS, VERSION, WHAT)
(   1,<2018-10-11 17:03:54.259 +0100>,<nmrsu>,<CZC120221X>,<go4>,<TopSpin 3.5.6>,
      <created by zg
	started at 2018-10-11 17:02:44.943 +0100,
	POWCHK enabled, PULCHK disabled,
       configuration hash MD5:
       A9 8A 5C 46 CB 78 14 B9 F2 19 D5 A6 2B F7 02 91
       data hash MD5: 256K
       F2 77 DD 9A 23 85 C6 CB 33 C3 57 08 55 4D 34 29>)
(   2,<2018-10-11 17:03:54.519 +0100>,<nmrsu>,<CZC120221X>,<audit>,<TopSpin 3.5.6>,
      <user comment:
       ICON-NMR User ID: TW
       data hash MD5: 256K
       F2 77 DD 9A 23 85 C6 CB 33 C3 57 08 55 4D 34 29>)
(   3,<2018-10-11 17:03:55.068 +0100>,<nmrsu>,<CZC120221X>,<dirdata>,<TopSpin 3.5.6>,
      <wrpa from 1 61 "TW 4-116-F2" "C:/Bruker/TopSpin3.1/data/chemist/nmr"
       data hash MD5: 256K
       F2 77 DD 9A 23 85 C6 CB 33 C3 57 08 55 4D 34 29>)
(   4,<2018-10-12 09:52:33.841 +0100>,<AD\u1573937>,<X120-99>,<proc1d>,<TopSpin 3.5.7>,
      <Start of raw data processing
       efp LB = 0.3 FT_mod = 6 PKNL = 1 PHC0 = 255.6487 PHC1 = -6.146461 SI = 256K 
       data hash MD5: 256K
       72 74 D1 B8 67 D3 53 3C 74 CF C3 96 6A F3 BB 8C>)
##END=

$$ hash MD5
$$ 7B 13 01 AB A5 78 B6 75 09 92 43 C5 5B 1D C7 4B
