# Supplementary material for: Oxa-Michael-initiated cascade reactions of levoglucosenone
Source: Beilstein J Org Chem. 2022 Oct 13;18:1457–62. doi: 10.3762/bjoc.18.151 (PMC9577383; doi:10.3762/bjoc.18.151)
Supplement: File 2 — 1H and 13C FID data and other spectra for new compounds. [file Beilstein_J_Org_Chem-18-1457-s002.zip › supporting information2/spectra files for new compounds - minimal/data for 14a/61/pdata/1/outd]

##TITLE= Parameter file, TopSpin 3.5 pl 6
##JCAMPDX= 5.0
##DATATYPE= Parameter Values
##NPOINTS= 1	$$ modification sequence number
##ORIGIN= Bruker BioSpin GmbH
##OWNER= nmrsu
$$ 2018-10-11 17:03:55.078 +0100  nmrsu@CZC120221X
$$ Z:/NMR Data/TW 4-116-F2/61/pdata/1/outd
$$ process C:\Bruker\TopSpin3.5pl6\prog\mod\dirdata.exe
##$CURPLOT= <HP LaserJet 1020>
##$CURPRIN= <$HP LaserJet 1020>
##$DFORMAT= <normdp>
##$LAYOUT= <+/h_1D_F.xwp>
##$LFORMAT= <normlp>
##$PFORMAT= <normpl>
##END=
