# Supplementary material for: Oxa-Michael-initiated cascade reactions of levoglucosenone
Source: Beilstein J Org Chem. 2022 Oct 13;18:1457–62. doi: 10.3762/bjoc.18.151 (PMC9577383; doi:10.3762/bjoc.18.151)
Supplement: File 2 — 1H and 13C FID data and other spectra for new compounds. [file Beilstein_J_Org_Chem-18-1457-s002.zip › supporting information2/spectra files for new compounds - minimal/data for 14a/61/pdata/2/auditp.txt]

##TITLE= Audit trail, TopSpin 3.5 pl 7
##JCAMPDX= 5.01
##ORIGIN= Bruker BioSpin GmbH
##OWNER= u1573937
$$ K:\NMR\NMRdata\Book 4/TW 4-116-F2/61/pdata/2/auditp.txt
##AUDIT TRAIL=  $$ (NUMBER, WHEN, WHO, WHERE, PROCESS, VERSION, WHAT)
(   1,<2018-10-11 17:03:54.259 +0100>,<nmrsu>,<CZC120221X>,<go4>,<TopSpin 3.5.6>,
      <created by zg
	started at 2018-10-11 17:02:44.943 +0100,
	POWCHK enabled, PULCHK disabled,
       configuration hash MD5:
       A9 8A 5C 46 CB 78 14 B9 F2 19 D5 A6 2B F7 02 91
       data hash MD5: 256K
       F2 77 DD 9A 23 85 C6 CB 33 C3 57 08 55 4D 34 29>)
(   2,<2018-10-11 17:03:54.519 +0100>,<nmrsu>,<CZC120221X>,<audit>,<TopSpin 3.5.6>,
      <user comment:
       ICON-NMR User ID: TW
       data hash MD5: 256K
       F2 77 DD 9A 23 85 C6 CB 33 C3 57 08 55 4D 34 29>)
(   3,<2018-10-11 17:03:55.068 +0100>,<nmrsu>,<CZC120221X>,<dirdata>,<TopSpin 3.5.6>,
      <wrpa from 1 61 "TW 4-116-F2" "C:/Bruker/TopSpin3.1/data/chemist/nmr"
       data hash MD5: 256K
       F2 77 DD 9A 23 85 C6 CB 33 C3 57 08 55 4D 34 29>)
(   4,<2018-10-18 10:17:06.140 +0100>,<AD\u1573937>,<X120-99>,<proc1d>,<TopSpin 3.5.7>,
      <convdta from       61 "TW 4-116-F2" "K:\NMR\NMRdata\Book 4"
       data hash MD5: 261992
       9C 75 6C 34 0D 71 89 FE DE B1 09 43 82 5F FF B7>)
(   5,<2018-10-18 10:17:07.565 +0100>,<AD\u1573937>,<X120-99>,<proc1d>,<TopSpin 3.5.7>,
      <Start of raw data processing
       efp ME_mod = 4 NCOEF = 3000 TDoff = 64 LB = 0.3 FT_mod = 6 PKNL = 1 PHC0 = 255.6487 PHC1 = -6.146461 SI = 256K 
       data hash MD5: 256K
       D8 85 B1 9D 42 34 47 1D 45 C2 6E 12 F7 77 1F B9>)
(   6,<2018-10-18 10:17:17.401 +0100>,<AD\u1573937>,<X120-99>,<proc1d>,<TopSpin 3.5.7>,
      <pk fgphup PHC0 = -14.2 PHC1 = 0 
       data hash MD5: 256K
       76 24 1D 04 10 B9 8E D0 3A E0 62 9C 0B D0 DC C6>)
##END=

$$ hash MD5
$$ C5 02 9F 11 2D FA 3D 34 5A E2 5A A8 E6 21 D6 00
