# Supplementary material for: Oxa-Michael-initiated cascade reactions of levoglucosenone
Source: Beilstein J Org Chem. 2022 Oct 13;18:1457–62. doi: 10.3762/bjoc.18.151 (PMC9577383; doi:10.3762/bjoc.18.151)
Supplement: File 2 — 1H and 13C FID data and other spectra for new compounds. [file Beilstein_J_Org_Chem-18-1457-s002.zip › supporting information2/spectra files for new compounds - minimal/data for 14a/61/pdata/2/parm.txt]

Current Data Parameters
NAME        TW 4-116-F2              
EXPNO                61              
PROCNO                2              

F2 - Acquisition Parameters
Date_          20181011              
Time              17.03 h            
INSTRUM           spect              
PROBHD   Z116098_0048 (              
PULPROG            zgig              
TD               261992              
SOLVENT           CDCl3              
NS                   16              
DS                    2              
SWH           89285.711 Hz           
FIDRES         0.681591 Hz           
AQ            1.4671552 sec          
RG               181.72              
DW                5.600 usec         
DE                 7.11 usec         
TE                294.4 K            
D1           2.00000000 sec          
D11          0.03000000 sec          
TD0                   1              
SFO1        376.4607168 MHz          
NUC1                19F              
P1                14.00 usec         
PLW1        20.00000000 W            
SFO2        400.1316005 MHz          
NUC2                 1H              
CPDPRG[2        waltz16              
PCPD2             90.00 usec         
PLW2        24.00000000 W            
PLW12        0.17567000 W            

F2 - Processing parameters
SI               262144              
SF          376.4983660 MHz          
WDW                  EM              
SSB      0              
LB                 0.30 Hz           
GB       0              
PC                 1.00              
