# Supplementary material for: Oxa-Michael-initiated cascade reactions of levoglucosenone
Source: Beilstein J Org Chem. 2022 Oct 13;18:1457–62. doi: 10.3762/bjoc.18.151 (PMC9577383; doi:10.3762/bjoc.18.151)
Supplement: File 2 — 1H and 13C FID data and other spectra for new compounds. [file Beilstein_J_Org_Chem-18-1457-s002.zip › supporting information2/spectra files for new compounds - minimal/data for 14a/61/pdata/2/peaklist.xml]

<?xml version="1.0" encoding="UTF-8"?>
<PeakList modified="2018-10-18T10:17:19">
  <PeakList1D>
    <PeakList1DHeader creator="u1573937" date="2018-10-18T10:17:19" expNo="61" name="TW 4-116-F2" owner="" procNo="2" source="K:\NMR\NMRdata\Book 4">
      <PeakPickDetails>F1=-109.890007ppm, F2=-127.257675ppm, MI=14.67cm, MAXI=15.75cm, PC=1.000
      </PeakPickDetails>
    </PeakList1DHeader>
    <Peak1D F1="-115.5599" intensity="15.00" type="0"/>
  </PeakList1D>
</PeakList>
