# Supplementary material for: Oxa-Michael-initiated cascade reactions of levoglucosenone
Source: Beilstein J Org Chem. 2022 Oct 13;18:1457–62. doi: 10.3762/bjoc.18.151 (PMC9577383; doi:10.3762/bjoc.18.151)
Supplement: File 2 — 1H and 13C FID data and other spectra for new compounds. [file Beilstein_J_Org_Chem-18-1457-s002.zip › supporting information2/spectra files for new compounds - minimal/data for 14a/61/pdata/2/peakrng]

P    #regions in PPM
# 2018-10-18 11:20:07 +0100  u1573937@X120-99
# low field   high field   mi   maxi
  -109.89000384149516  -127.2576768624211  14.672  15.748  # for region 1
