# Supplementary material for: Oxa-Michael-initiated cascade reactions of levoglucosenone
Source: Beilstein J Org Chem. 2022 Oct 13;18:1457–62. doi: 10.3762/bjoc.18.151 (PMC9577383; doi:10.3762/bjoc.18.151)
Supplement: File 2 — 1H and 13C FID data and other spectra for new compounds. [file Beilstein_J_Org_Chem-18-1457-s002.zip › supporting information2/spectra files for new compounds - minimal/data for 14a/61/shimvalues]

# Thu Oct 11 17:03:53 2018
#$$PROBEIDENTIFIER=Z116098_0048
#$$PROBENAME=PA BBO 400S1 BBF-H-D-05 Z SP
#$$SHIMID=292722
#
# Active Shim Gradients
#
Z           		-21695          
Z2          		50              
Z3          		-2147           
Z4          		-4919           
Z5          		1873            
Z6          		4810            
Z7          		-5572           
Z8          		-12110          
X           		-786            
XZ          		-7327           
XZ2         		-2944           
XZ3         		77              
XZ4         		-501            
XZ5         		-562            
Y           		-4565           
YZ          		10159           
YZ2         		1748            
YZ3         		-1161           
YZ4         		600             
YZ5         		-5220           
XY          		3529            
XYZ         		-415            
XYZ2        		-768            
XYZ3        		-142            
XYZ4        		143             
XYZ5        		0               
(X2-Y2)     		3575            
(X2-Y2)Z    		2458            
(X2-Y2)Z2   		182             
(X2-Y2)Z3   		452             
(X2-Y2)Z4   		-537            
(X2-Y2)Z5   		0               
X3          		5970            
X3Z         		-113            
Y3          		3891            
Y3Z         		210             
#
# Lock Parameter
#
FIELD		2272.757
LOCKPHASE		219.837 
LOCKPOWER		-30.000 
LOCKGAIN		145.996 
LOCKDC		-75.000 
LOCKSHIFT		7.240   
LOOPGAIN		-12.000 
LOOPTIME		0.400   
LOOPFILTER		100.000 
#
IEEE64_VERSION_CODE 1
#
# Shim currents 
#
SHIM_SETTING [1 ]  -11333.96300000 
SHIM_SETTING [2 ]  4079.15000000   
SHIM_SETTING [3 ]  1479.38500000   
SHIM_SETTING [4 ]  -13255.84700000 
SHIM_SETTING [5 ]  6127.18000000   
SHIM_SETTING [6 ]  4068.63100000   
SHIM_SETTING [7 ]  -16114.87200000 
SHIM_SETTING [8 ]  -6631.01600000  
SHIM_SETTING [9 ]  -1403.25700000  
SHIM_SETTING [10]  -512.10500000   
SHIM_SETTING [11]  0.00000000      
SHIM_SETTING [12]  3680.69200000   
SHIM_SETTING [13]  4100.92000000   
SHIM_SETTING [14]  2950.01300000   
SHIM_SETTING [15]  -11410.31100000 
SHIM_SETTING [16]  3494.23200000   
SHIM_SETTING [17]  -2096.09700000  
SHIM_SETTING [18]  5328.87300000   
SHIM_SETTING [19]  -1667.62600000  
SHIM_SETTING [20]  1942.41500000   
SHIM_SETTING [21]  5037.94200000   
SHIM_SETTING [22]  -545.96500000   
SHIM_SETTING [23]  5425.38500000   
SHIM_SETTING [24]  2530.79000000   
SHIM_SETTING [25]  1965.46000000   
SHIM_SETTING [26]  -36.68600000    
SHIM_SETTING [27]  2840.69300000   
SHIM_SETTING [28]  5287.87600000   
SHIM_SETTING [29]  1449.12100000   
SHIM_SETTING [30]  1918.05800000   
SHIM_SETTING [31]  -1433.29300000  
SHIM_SETTING [32]  -9307.62000000  
SHIM_SETTING [33]  1061.43000000   
SHIM_SETTING [34]  2100.70900000   
SHIM_SETTING [35]  3745.51700000   
SHIM_SETTING [36]  4151.27300000   
SHIM_SETTING [37]  2010.13300000   
SHIM_SETTING [38]  -6470.79300000  
SHIM_SETTING [39]  -11155.01100000 
SHIM_SETTING [40]  0.00000000      
