# Supplementary material for: Oxa-Michael-initiated cascade reactions of levoglucosenone
Source: Beilstein J Org Chem. 2022 Oct 13;18:1457–62. doi: 10.3762/bjoc.18.151 (PMC9577383; doi:10.3762/bjoc.18.151)
Supplement: File 2 — 1H and 13C FID data and other spectra for new compounds. [file Beilstein_J_Org_Chem-18-1457-s002.zip › supporting information2/spectra files for new compounds - minimal/data for 14a/62/pdata/1/peaklist.xml]

<?xml version="1.0" encoding="UTF-8"?>
<PeakList modified="2018-10-12T10:41:30">
  <PeakList1D>
    <PeakList1DHeader creator="u1573937" date="2018-10-12T10:41:29" expNo="62" name="TW 4-116-F2" owner="" procNo="1" source="K:\NMR\NMRdata\Book 4">
      <PeakPickDetails>F1=172.316132ppm, F2=133.514450ppm, MI=1.92cm, MAXI=12.86cm, PC=1.400
      </PeakPickDetails>
    </PeakList1DHeader>
    <Peak1D F1="163.0470" intensity="2.69" type="0"/>
    <Peak1D F1="160.6099" intensity="3.48" type="0"/>
    <Peak1D F1="144.5329" intensity="8.48" type="0"/>
    <Peak1D F1="134.9309" intensity="4.39" type="0"/>
    <Peak1D F1="134.9003" intensity="3.94" type="0"/>
  </PeakList1D>
  <PeakList1D>
    <PeakList1DHeader creator="u1573937" date="2018-10-12T10:41:29" expNo="62" name="TW 4-116-F2" owner="" procNo="1" source="K:\NMR\NMRdata\Book 4">
      <PeakPickDetails>F1=132.597870ppm, F2=131.528534ppm, MI=0.51cm, MAXI=1.32cm, PC=1.400
      </PeakPickDetails>
    </PeakList1DHeader>
    <Peak1D F1="132.0896" intensity="0.70" type="0"/>
  </PeakList1D>
  <PeakList1D>
    <PeakList1DHeader creator="u1573937" date="2018-10-12T10:41:29" expNo="62" name="TW 4-116-F2" owner="" procNo="1" source="K:\NMR\NMRdata\Book 4">
      <PeakPickDetails>F1=128.626038ppm, F2=127.098419ppm, MI=0.81cm, MAXI=1.42cm, PC=1.400
      </PeakPickDetails>
    </PeakList1DHeader>
    <Peak1D F1="128.2154" intensity="1.02" type="0"/>
  </PeakList1D>
  <PeakList1D>
    <PeakList1DHeader creator="u1573937" date="2018-10-12T10:41:29" expNo="62" name="TW 4-116-F2" owner="" procNo="1" source="K:\NMR\NMRdata\Book 4">
      <PeakPickDetails>F1=117.627144ppm, F2=116.099518ppm, MI=0.56cm, MAXI=1.32cm, PC=1.400
      </PeakPickDetails>
    </PeakList1DHeader>
    <Peak1D F1="116.3171" intensity="0.63" type="0"/>
  </PeakList1D>
  <PeakList1D>
    <PeakList1DHeader creator="u1573937" date="2018-10-12T10:41:29" expNo="62" name="TW 4-116-F2" owner="" procNo="1" source="K:\NMR\NMRdata\Book 4">
      <PeakPickDetails>F1=115.641228ppm, F2=114.877419ppm, MI=2.68cm, MAXI=2.99cm, PC=1.400
      </PeakPickDetails>
    </PeakList1DHeader>
  </PeakList1D>
  <PeakList1D>
    <PeakList1DHeader creator="u1573937" date="2018-10-12T10:41:29" expNo="62" name="TW 4-116-F2" owner="" procNo="1" source="K:\NMR\NMRdata\Book 4">
      <PeakPickDetails>F1=114.877419ppm, F2=114.266365ppm, MI=0.61cm, MAXI=0.91cm, PC=1.400
      </PeakPickDetails>
    </PeakList1DHeader>
    <Peak1D F1="114.8317" intensity="0.64" type="0"/>
  </PeakList1D>
  <PeakList1D>
    <PeakList1DHeader creator="u1573937" date="2018-10-12T10:41:29" expNo="62" name="TW 4-116-F2" owner="" procNo="1" source="K:\NMR\NMRdata\Book 4">
      <PeakPickDetails>F1=107.392052ppm, F2=99.753929ppm, MI=7.55cm, MAXI=8.86cm, PC=1.400
      </PeakPickDetails>
    </PeakList1DHeader>
    <Peak1D F1="104.4782" intensity="8.20" type="0"/>
    <Peak1D F1="101.2252" intensity="8.23" type="0"/>
  </PeakList1D>
  <PeakList1D>
    <PeakList1DHeader creator="u1573937" date="2018-10-12T10:41:29" expNo="62" name="TW 4-116-F2" owner="" procNo="1" source="K:\NMR\NMRdata\Book 4">
      <PeakPickDetails>F1=98.990112ppm, F2=93.185135ppm, MI=7.24cm, MAXI=16.21cm, PC=1.400
      </PeakPickDetails>
    </PeakList1DHeader>
    <Peak1D F1="96.6378" intensity="8.70" type="0"/>
    <Peak1D F1="94.9603" intensity="13.88" type="0"/>
  </PeakList1D>
  <PeakList1D>
    <PeakList1DHeader creator="u1573937" date="2018-10-12T10:41:29" expNo="62" name="TW 4-116-F2" owner="" procNo="1" source="K:\NMR\NMRdata\Book 4">
      <PeakPickDetails>F1=80.200325ppm, F2=75.617447ppm, MI=13.78cm, MAXI=16.21cm, PC=1.400
      </PeakPickDetails>
    </PeakList1DHeader>
    <Peak1D F1="77.4832" intensity="14.50" type="0"/>
    <Peak1D F1="77.1647" intensity="15.00" type="0"/>
    <Peak1D F1="76.8462" intensity="14.22" type="0"/>
  </PeakList1D>
  <PeakList1D>
    <PeakList1DHeader creator="u1573937" date="2018-10-12T10:41:29" expNo="62" name="TW 4-116-F2" owner="" procNo="1" source="K:\NMR\NMRdata\Book 4">
      <PeakPickDetails>F1=75.617447ppm, F2=66.298935ppm, MI=5.82cm, MAXI=11.75cm, PC=1.400
      </PeakPickDetails>
    </PeakList1DHeader>
    <Peak1D F1="73.8892" intensity="8.88" type="0"/>
    <Peak1D F1="72.0752" intensity="8.85" type="0"/>
    <Peak1D F1="68.3728" intensity="6.25" type="0"/>
    <Peak1D F1="67.8391" intensity="6.52" type="0"/>
  </PeakList1D>
  <PeakList1D>
    <PeakList1DHeader creator="u1573937" date="2018-10-12T10:41:29" expNo="62" name="TW 4-116-F2" owner="" procNo="1" source="K:\NMR\NMRdata\Book 4">
      <PeakPickDetails>F1=48.731243ppm, F2=24.136478ppm, MI=6.18cm, MAXI=10.13cm, PC=1.400
      </PeakPickDetails>
    </PeakList1DHeader>
    <Peak1D F1="41.9114" intensity="8.71" type="0"/>
    <Peak1D F1="39.3018" intensity="7.93" type="0"/>
    <Peak1D F1="32.0326" intensity="6.96" type="0"/>
    <Peak1D F1="30.4100" intensity="6.71" type="0"/>
  </PeakList1D>
</PeakList>
