# Supplementary material for: Oxa-Michael-initiated cascade reactions of levoglucosenone
Source: Beilstein J Org Chem. 2022 Oct 13;18:1457–62. doi: 10.3762/bjoc.18.151 (PMC9577383; doi:10.3762/bjoc.18.151)
Supplement: File 2 — 1H and 13C FID data and other spectra for new compounds. [file Beilstein_J_Org_Chem-18-1457-s002.zip › supporting information2/spectra files for new compounds - minimal/data for 14a/62/pdata/1/peakrng]

P    #regions in PPM
# 2018-10-18 11:20:11 +0100  u1573937@X120-99
# low field   high field   mi   maxi
  172.3161246014835  133.51444406178774  1.925  12.864  # for region 1
  132.59786893092877  131.52853127826  0.506  1.317  # for region 2
  128.62604336387332  127.09841814577506  0.810  1.418  # for region 3
  117.62714179356585  116.09951657546759  0.557  1.317  # for region 4
  115.64122901003812  114.87741640098899  2.684  2.988  # for region 5
  114.87741640098899  114.26636631374969  0.608  0.912  # for region 6
  107.39205283230753  99.75392674181623  7.546  8.863  # for region 7
  98.9901141327671  93.18513830399372  7.243  16.207  # for region 8
  80.20032395015853  75.61744829586377  13.776  16.207  # for region 9
  75.61744829586377  66.29893446546438  5.824  11.750  # for region 10
  48.73124445733443  24.136478445952473  6.179  10.129  # for region 11
