# Supplementary material for: Oxa-Michael-initiated cascade reactions of levoglucosenone
Source: Beilstein J Org Chem. 2022 Oct 13;18:1457–62. doi: 10.3762/bjoc.18.151 (PMC9577383; doi:10.3762/bjoc.18.151)
Supplement: File 2 — 1H and 13C FID data and other spectra for new compounds. [file Beilstein_J_Org_Chem-18-1457-s002.zip › supporting information2/spectra files for new compounds - minimal/data for 14a/62/peaks.txt]

SpinWorks 4 peak list for:    C:\Users\bgreatre\Desktop\TW 4-116-F2\62\
peak #   freq. (Hz)    freq. (ppm)    intensity  intensity(Absolute)

   1    16404.793      163.0488         0.1783       330168758
   2    16159.592      160.6117         0.2321       429843536
   3    14542.040      144.5347         0.5664      1049124813
   4    13575.953      134.9327         0.2936       543726670
   5    13572.879      134.9022         0.2618       484837991
   6    13300.135      132.1913         0.0399        73838127
   7    13294.151      132.1318         0.0419        77633305
   8    13292.402      132.1145         0.0455        84360728
   9    13290.088      132.0915         0.0467        86516072
  10    13287.089      132.0617         0.0464        85996698
  11    13284.408      132.0350         0.0453        83972186
  12    13283.293      132.0239         0.0449        83213203
  13    12904.316      128.2572         0.0379        70146865
  14    12900.286      128.2172         0.0679       125777112
  15    12893.724      128.1520         0.0484        89651514
  16    12891.921      128.1340         0.0499        92512448
  17    12889.671      128.1117         0.0480        88951556
  18    12886.430      128.0795         0.0450        83316188
  19    12884.020      128.0555         0.0425        78720505
  20    11721.694      116.5030         0.0372        68851486
  21    11720.629      116.4925         0.0380        70332834
  22    11719.703      116.4833         0.0385        71335446
  23    11716.622      116.4526         0.0415        76777682
  24    11714.506      116.4316         0.0401        74213306
  25    11713.792      116.4245         0.0398        73791432
  26    11712.502      116.4117         0.0406        75232256
  27    11710.241      116.3892         0.0407        75421284
  28    11709.801      116.3848         0.0407        75387807
  29    11707.133      116.3583         0.0411        76208454
  30    11703.168      116.3189         0.0423        78273662
  31    11700.872      116.2961         0.0421        78032423
  32    11697.651      116.2641         0.0394        72936578
  33    11695.246      116.2402         0.0391        72437861
  34    11614.813      115.4407         0.0396        73260290
  35    11593.622      115.2301         0.0426        78884265
  36    11564.731      114.9430         0.0373        69155719
  37    11563.167      114.9274         0.0382        70806937
  38    11558.698      114.8830         0.0403        74675982
  39    11555.825      114.8545         0.0425        78791123
  40    11553.720      114.8335         0.0429        79542957
  41    11550.260      114.7991         0.0409        75665952
  42    11548.004      114.7767         0.0389        72062393
  43    11545.448      114.7513         0.0386        71422631
  44    11542.891      114.7259         0.0392        72647838
  45    10512.028      104.4801         0.5477      1014470208
  46    10184.730      101.2270         0.5455      1010336168
  47     9723.178       96.6396         0.5805      1075070152
  48     9554.405       94.9621         0.9263      1715663580
  49     9524.519       94.6651         0.0447        82704570
