# Supplementary material for: Oxa-Michael-initiated cascade reactions of levoglucosenone
Source: Beilstein J Org Chem. 2022 Oct 13;18:1457–62. doi: 10.3762/bjoc.18.151 (PMC9577383; doi:10.3762/bjoc.18.151)
Supplement: File 2 — 1H and 13C FID data and other spectra for new compounds. [file Beilstein_J_Org_Chem-18-1457-s002.zip › supporting information2/spectra files for new compounds - minimal/data for 14a/63/audita.txt]

##TITLE= Audit trail, TopSpin 3.5 pl 6
##JCAMPDX= 5.01
##ORIGIN= Bruker BioSpin GmbH
##OWNER= nmrsu
$$ Z:/NMR Data/TW 4-116-F2/63/audita.txt
##AUDIT TRAIL=  $$ (NUMBER, WHEN, WHO, WHERE, PROCESS, VERSION, WHAT)
(   1,<2018-10-12 06:19:07.847 +0100>,<nmrsu>,<CZC120221X>,<go4>,<TopSpin 3.5.6>,
      <created by zg
	started at 2018-10-12 05:37:47.333 +0100,
	POWCHK enabled, PULCHK disabled,
       configuration hash MD5:
       A9 8A 5C 46 CB 78 14 B9 F2 19 D5 A6 2B F7 02 91
       data hash MD5: 64K
       ED 2E AF E4 07 C7 0D BF 2E 5E 3F 1C 69 08 2E 48>)
(   2,<2018-10-12 06:19:08.933 +0100>,<nmrsu>,<CZC120221X>,<audit>,<TopSpin 3.5.6>,
      <user comment:
       ICON-NMR User ID: TW
       data hash MD5: 64K
       ED 2E AF E4 07 C7 0D BF 2E 5E 3F 1C 69 08 2E 48>)
(   3,<2018-10-12 06:19:17.161 +0100>,<nmrsu>,<CZC120221X>,<dirdata>,<TopSpin 3.5.6>,
      <wrpa from 1 63 "TW 4-116-F2" "C:/Bruker/TopSpin3.1/data/chemist/nmr"
       data hash MD5: 64K
       ED 2E AF E4 07 C7 0D BF 2E 5E 3F 1C 69 08 2E 48>)
##END=

$$ hash MD5
$$ 5E BC 3F 89 22 15 8B DF BE 74 A3 F8 AF 27 0A E3
