# Supplementary material for: Oxa-Michael-initiated cascade reactions of levoglucosenone
Source: Beilstein J Org Chem. 2022 Oct 13;18:1457–62. doi: 10.3762/bjoc.18.151 (PMC9577383; doi:10.3762/bjoc.18.151)
Supplement: File 2 — 1H and 13C FID data and other spectra for new compounds. [file Beilstein_J_Org_Chem-18-1457-s002.zip › supporting information2/spectra files for new compounds - minimal/data for 14a/63/scon2]

##TITLE= Parameter file, TopSpin 3.5 pl 6
##JCAMPDX= 5.0
##DATATYPE= Parameter Values
##NPOINTS= 1	$$ modification sequence number
##ORIGIN= Bruker BioSpin GmbH
##OWNER= nmrsu
$$ 2018-10-12 05:37:47.126 +0100  nmrsu@CZC120221X
$$ C:/Bruker/TopSpin3.1/data/chemist/nmr/TW 4-116-F2/63/scon2
$$ process C:\Bruker\TopSpin3.5pl6\prog\mod\go4.exe
##$BLKTR= (0..19)
3 3 3 3 3 3 3 3 3 3 3 3 3 3 3 3 3 3 3 3
##$DE1= 4.5
##$DEADC= 0.5
##$DEPA= 4.5
##$DERX= 1.5
##$FILCOR= 1
##$GRADCHAN= 0
##$GRADPRE= (0..1)
10 10
##$HD_BLKTR= (0..19)
1 1 1 1 1 1 1 1 1 1 1 1 1 1 1 1 1 1 1 1
##$HD_DE1= 5
##$HD_DEADC= 0
##$HD_DEPA= 2.5
##$HD_DERX= 0
##END=
