# Supplementary material for: Oxa-Michael-initiated cascade reactions of levoglucosenone
Source: Beilstein J Org Chem. 2022 Oct 13;18:1457–62. doi: 10.3762/bjoc.18.151 (PMC9577383; doi:10.3762/bjoc.18.151)
Supplement: File 2 — 1H and 13C FID data and other spectra for new compounds. [file Beilstein_J_Org_Chem-18-1457-s002.zip › supporting information2/spectra files for new compounds - minimal/data for 14b/30/1D_integ]

3112.561  2989.963  0.0  0.0
2953.183  2861.234  0.0  0.0
2190.009  2076.605  0.0  0.0
1877.383  1773.174  0.0  0.0
1601.537  1475.873  0.0  0.0
1472.809  1436.029  0.0  0.0
1331.820  1279.716  0.0  0.0
967.090  911.921  0.0  0.0
911.921  859.817  0.0  0.0
810.778  703.504  0.0  0.0
700.439  645.270  0.0  0.0
599.296  541.061  0.0  0.0
516.542  436.853  0.0  0.0
16.954  -25.956  0.0  0.0
