# Supplementary material for: Oxa-Michael-initiated cascade reactions of levoglucosenone
Source: Beilstein J Org Chem. 2022 Oct 13;18:1457–62. doi: 10.3762/bjoc.18.151 (PMC9577383; doi:10.3762/bjoc.18.151)
Supplement: File 2 — 1H and 13C FID data and other spectra for new compounds. [file Beilstein_J_Org_Chem-18-1457-s002.zip › supporting information2/spectra files for new compounds - minimal/data for 14b/30/fq1list]

O 400.132471
-1500000
-1494129
-1488258
-1482387
-1476517
-1470646
-1464775
-1458904
-1453033
-1447162
-1441292
-1435421
-1429550
-1423679
-1417808
-1411937
-1406067
-1400196
-1394325
-1388454
-1382583
-1376712
-1370841
-1364971
-1359100
-1353229
-1347358
-1341487
-1335616
-1329746
-1323875
-1318004
-1312133
-1306262
-1300391
-1294521
-1288650
-1282779
-1276908
-1271037
-1265166
-1259295
-1253425
-1247554
-1241683
-1235812
-1229941
-1224070
-1218200
-1212329
-1206458
-1200587
-1194716
-1188845
-1182975
-1177104
-1171233
-1165362
-1159491
-1153620
-1147750
-1141879
-1136008
-1130137
-1124266
-1118395
-1112524
-1106654
-1100783
-1094912
-1089041
-1083170
-1077299
-1071429
-1065558
-1059687
-1053816
-1047945
-1042074
-1036204
-1030333
-1024462
-1018591
-1012720
-1006849
-1000978
 -995108
 -989237
 -983366
 -977495
 -971624
 -965753
 -959883
 -954012
 -948141
 -942270
 -936399
 -930528
 -924658
 -918787
 -912916
 -907045
 -901174
 -895303
 -889432
 -883562
 -877691
 -871820
 -865949
 -860078
 -854207
 -848337
 -842466
 -836595
 -830724
 -824853
 -818982
 -813112
 -807241
 -801370
 -795499
 -789628
 -783757
 -777886
 -772016
 -766145
 -760274
 -754403
 -748532
 -742661
 -736791
 -730920
 -725049
 -719178
 -713307
 -707436
 -701566
 -695695
 -689824
 -683953
 -678082
 -672211
 -666341
 -660470
 -654599
 -648728
 -642857
 -636986
 -631115
 -625245
 -619374
 -613503
 -607632
 -601761
 -595890
 -590020
 -584149
 -578278
 -572407
 -566536
 -560665
 -554795
 -548924
 -543053
 -537182
 -531311
 -525440
 -519569
 -513699
 -507828
 -501957
 -496086
 -490215
 -484344
 -478474
 -472603
 -466732
 -460861
 -454990
 -449119
 -443249
 -437378
 -431507
 -425636
 -419765
 -413894
 -408023
 -402153
 -396282
 -390411
 -384540
 -378669
 -372798
 -366928
 -361057
 -355186
 -349315
 -343444
 -337573
 -331703
 -325832
 -319961
 -314090
 -308219
 -302348
 -296477
 -290607
 -284736
 -278865
 -272994
 -267123
 -261252
 -255382
 -249511
 -243640
 -237769
 -231898
 -226027
 -220157
 -214286
 -208415
 -202544
 -196673
 -190802
 -184932
 -179061
 -173190
 -167319
 -161448
 -155577
 -149706
 -143836
 -137965
 -132094
 -126223
 -120352
 -114481
 -108611
 -102740
  -96869
  -90998
  -85127
  -79256
  -73386
  -67515
  -61644
  -55773
  -49902
  -44031
  -38160
  -32290
  -26419
  -20548
  -14677
   -8806
   -2935
    2935
    8806
   14677
   20548
   26419
   32290
   38160
   44031
   49902
   55773
   61644
   67515
   73386
   79256
   85127
   90998
   96869
  102740
  108611
  114481
  120352
  126223
  132094
  137965
  143836
  149706
  155577
  161448
  167319
  173190
  179061
  184932
  190802
  196673
  202544
  208415
  214286
  220157
  226027
  231898
  237769
  243640
  249511
  255382
  261252
  267123
  272994
  278865
  284736
  290607
  296477
  302348
  308219
  314090
  319961
  325832
  331703
  337573
  343444
  349315
  355186
  361057
  366928
  372798
  378669
  384540
  390411
  396282
  402153
  408023
  413894
  419765
  425636
  431507
  437378
  443249
  449119
  454990
  460861
  466732
  472603
  478474
  484344
  490215
  496086
  501957
  507828
  513699
  519569
  525440
  531311
  537182
  543053
  548924
  554795
  560665
  566536
  572407
  578278
  584149
  590020
  595890
  601761
  607632
  613503
  619374
  625245
  631115
  636986
  642857
  648728
  654599
  660470
  666341
  672211
  678082
  683953
  689824
  695695
  701566
  707436
  713307
  719178
  725049
  730920
  736791
  742661
  748532
  754403
  760274
  766145
  772016
  777886
  783757
  789628
  795499
  801370
  807241
  813112
  818982
  824853
  830724
  836595
  842466
  848337
  854207
  860078
  865949
  871820
  877691
  883562
  889432
  895303
  901174
  907045
  912916
  918787
  924658
  930528
  936399
  942270
  948141
  954012
  959883
  965753
  971624
  977495
  983366
  989237
  995108
 1000978
 1006849
 1012720
 1018591
 1024462
 1030333
 1036204
 1042074
 1047945
 1053816
 1059687
 1065558
 1071429
 1077299
 1083170
 1089041
 1094912
 1100783
 1106654
 1112524
 1118395
 1124266
 1130137
 1136008
 1141879
 1147750
 1153620
 1159491
 1165362
 1171233
 1177104
 1182975
 1188845
 1194716
 1200587
 1206458
 1212329
 1218200
 1224070
 1229941
 1235812
 1241683
 1247554
 1253425
 1259295
 1265166
 1271037
 1276908
 1282779
 1288650
 1294521
 1300391
 1306262
 1312133
 1318004
 1323875
 1329746
 1335616
 1341487
 1347358
 1353229
 1359100
 1364971
 1370841
 1376712
 1382583
 1388454
 1394325
 1400196
 1406067
 1411937
 1417808
 1423679
 1429550
 1435421
 1441292
 1447162
 1453033
 1458904
 1464775
 1470646
 1476517
 1482387
 1488258
 1494129
 1500000
