# Supplementary material for: Oxa-Michael-initiated cascade reactions of levoglucosenone
Source: Beilstein J Org Chem. 2022 Oct 13;18:1457–62. doi: 10.3762/bjoc.18.151 (PMC9577383; doi:10.3762/bjoc.18.151)
Supplement: File 2 — 1H and 13C FID data and other spectra for new compounds. [file Beilstein_J_Org_Chem-18-1457-s002.zip › supporting information2/spectra files for new compounds - minimal/data for 14b/30/pdata/1/auditp.txt]

##TITLE= Audit trail, TopSpin 3.5 pl 7
##JCAMPDX= 5.01
##ORIGIN= Bruker BioSpin GmbH
##OWNER= u1573937
$$ K:\NMR\NMRdata\Book 4/TW 4-115-F1/30/pdata/1/auditp.txt
##AUDIT TRAIL=  $$ (NUMBER, WHEN, WHO, WHERE, PROCESS, VERSION, WHAT)
(   1,<2018-10-03 16:10:21.416 +0100>,<nmrsu>,<CZC120221X>,<go4>,<TopSpin 3.5.6>,
      <created by zg
	started at 2018-10-03 16:04:47.561 +0100,
	POWCHK enabled, PULCHK disabled,
       configuration hash MD5:
       A9 8A 5C 46 CB 78 14 B9 F2 19 D5 A6 2B F7 02 91
       data hash MD5: 64K
       2F 65 29 41 B5 5A 3F F9 94 E1 DC E0 3C 02 A0 4E>)
(   2,<2018-10-03 16:10:21.783 +0100>,<nmrsu>,<CZC120221X>,<audit>,<TopSpin 3.5.6>,
      <user comment:
       ICON-NMR User ID: TW
       data hash MD5: 64K
       2F 65 29 41 B5 5A 3F F9 94 E1 DC E0 3C 02 A0 4E>)
(   3,<2018-10-03 16:10:26.780 +0100>,<nmrsu>,<CZC120221X>,<dirdata>,<TopSpin 3.5.6>,
      <wrpa from 1 30 "TW 4-115-F1" "C:/Bruker/TopSpin3.1/data/chemist/nmr"
       data hash MD5: 64K
       2F 65 29 41 B5 5A 3F F9 94 E1 DC E0 3C 02 A0 4E>)
(   4,<2018-10-04 12:47:53.600 +0100>,<AD\u1573937>,<X120-99>,<proc1d>,<TopSpin 3.5.7>,
      <Start of raw data processing
       efp LB = 0.3 FT_mod = 6 PKNL = 1 PHC0 = -35.32001 PHC1 = 0 SI = 32K 
       data hash MD5: 32K
       BC 88 90 22 B2 31 7B F8 1A 0F 22 1B EC DC 06 8C>)
(   5,<2018-10-04 12:48:06.260 +0100>,<AD\u1573937>,<X120-99>,<proc1d>,<TopSpin 3.5.7>,
      <pk fgphup PHC0 = -6.4 PHC1 = 0 
       data hash MD5: 32K
       3F 13 84 B2 72 5C 0E DC 0F 5A D8 D6 B9 FC 71 DD>)
(   6,<2018-10-04 12:51:28.906 +0100>,<AD\u1573937>,<X120-99>,<dataserver>,<TopSpin 3.5.7>,
      <new intrng file generated by interactive integration
       data hash MD5: 32K
       3F 13 84 B2 72 5C 0E DC 0F 5A D8 D6 B9 FC 71 DD>)
(   7,<2018-10-04 12:51:46.088 +0100>,<AD\u1573937>,<X120-99>,<dataserver>,<TopSpin 3.5.7>,
      <new intrng file generated by interactive integration
       data hash MD5: 32K
       3F 13 84 B2 72 5C 0E DC 0F 5A D8 D6 B9 FC 71 DD>)
(   8,<2018-10-04 12:54:49.372 +0100>,<AD\u1573937>,<X120-99>,<dataserver>,<TopSpin 3.5.7>,
      <new intrng file generated by interactive integration
       data hash MD5: 32K
       3F 13 84 B2 72 5C 0E DC 0F 5A D8 D6 B9 FC 71 DD>)
(   9,<2018-10-04 13:01:49.824 +0100>,<AD\u1573937>,<X120-99>,<dataserver>,<TopSpin 3.5.7>,
      <new intrng file generated by interactive integration
       data hash MD5: 32K
       3F 13 84 B2 72 5C 0E DC 0F 5A D8 D6 B9 FC 71 DD>)
(  10,<2018-10-11 12:28:16.676 +0100>,<AD\u1573937>,<X120-99>,<dataserver>,<TopSpin 3.5.7>,
      <new intrng file generated by interactive integration
       data hash MD5: 32K
       3F 13 84 B2 72 5C 0E DC 0F 5A D8 D6 B9 FC 71 DD>)
(  11,<2018-10-11 12:50:00.669 +0100>,<AD\u1573937>,<X120-99>,<dataserver>,<TopSpin 3.5.7>,
      <new intrng file generated by interactive integration
       data hash MD5: 32K
       3F 13 84 B2 72 5C 0E DC 0F 5A D8 D6 B9 FC 71 DD>)
(  12,<2018-11-12 14:37:20.908 +0000>,<AD\u1573937>,<X120-99>,<dataserver>,<TopSpin 3.5.7>,
      <new intrng file generated by interactive integration
       data hash MD5: 32K
       3F 13 84 B2 72 5C 0E DC 0F 5A D8 D6 B9 FC 71 DD>)
##END=

$$ hash MD5
$$ BA 54 B0 72 3C C3 13 55 33 EC F1 26 28 DC 43 C3
