# Supplementary material for: Oxa-Michael-initiated cascade reactions of levoglucosenone
Source: Beilstein J Org Chem. 2022 Oct 13;18:1457–62. doi: 10.3762/bjoc.18.151 (PMC9577383; doi:10.3762/bjoc.18.151)
Supplement: File 2 — 1H and 13C FID data and other spectra for new compounds. [file Beilstein_J_Org_Chem-18-1457-s002.zip › supporting information2/spectra files for new compounds - minimal/data for 14b/30/pdata/1/integrals.txt]

   Current data set:
   NAME =	TW 4-115-F1	EXPNO =	30	PROCNO = 1
   DU   =	K:/NMR/NMRdata/Book 4

   Number   Integrated Region     Integral
     1      7.746      7.472         1.94266
     2      7.466      7.133         2.42398
     3      5.431      5.366         0.88593
     4      5.333      5.262         0.92834
     5      4.662      4.580         0.89454
     6      4.580      4.479         1.06040
     7      3.977      3.879         1.11627
     8      3.827      3.736         2.11091
     9      3.690      3.586         1.01031
    10      3.351      3.227         0.94175
    11      2.445      2.282         1.05150
    12      2.282      2.139         1.11355
    13      1.962      1.798         1.10422
    14      1.760      1.578         1.09258
    15      1.474      1.330         1.00000
    16      1.297      1.244         0.16891
    17      1.244      1.108         0.97365
