# Supplementary material for: Oxa-Michael-initiated cascade reactions of levoglucosenone
Source: Beilstein J Org Chem. 2022 Oct 13;18:1457–62. doi: 10.3762/bjoc.18.151 (PMC9577383; doi:10.3762/bjoc.18.151)
Supplement: File 2 — 1H and 13C FID data and other spectra for new compounds. [file Beilstein_J_Org_Chem-18-1457-s002.zip › supporting information2/spectra files for new compounds - minimal/data for 14b/30/pdata/1/intrng]

A 1.0 #regions in PPM
# low field   high field  bias        slope
  7.745865795396359  7.472022055155073  -0.0  -0.0  # for region 1
  7.4655019661017095  7.132977424380149  -0.0  -0.0  # for region 2
  5.431234181452161  5.366033290918522  -0.0  -0.0  # for region 3
  5.333432845651702  5.261711866064698  -0.0  -0.0  # for region 4
  4.661863673155216  4.579689018464541  -0.0  -0.0  # for region 5
  4.579689018464541  4.479301179661026  -0.0  -0.0  # for region 6
  3.9772543225520027  3.8794529867515437  -0.0  -0.0  # for region 7
  3.827292274324632  3.7360110275775367  -0.0  -0.0  # for region 8
  3.690370404203989  3.586048979350166  -0.0  -0.0  # for region 9
  3.3513257734290645  3.2274440814151495  -0.0  -0.0  # for region 10
  2.445033395011477  2.2820311686773787  -0.0  -0.0  # for region 11
  2.2820311686773787  2.138589209503372  -0.0  -0.0  # for region 12
  1.9622181596587447  1.797684338817794  -0.0  -0.0  # for region 13
  1.7604240444082635  1.5778615509140732  -0.0  -0.0  # for region 14
  1.47354012606025  1.3300981668862435  -0.0  -0.0  # for region 15
  1.297497721619424  1.2437321872177216  -0.0  -0.0  # for region 16
  1.2437321872177216  1.1084151390718695  -0.0  -0.0  # for region 17
