# Supplementary material for: Oxa-Michael-initiated cascade reactions of levoglucosenone
Source: Beilstein J Org Chem. 2022 Oct 13;18:1457–62. doi: 10.3762/bjoc.18.151 (PMC9577383; doi:10.3762/bjoc.18.151)
Supplement: File 2 — 1H and 13C FID data and other spectra for new compounds. [file Beilstein_J_Org_Chem-18-1457-s002.zip › supporting information2/spectra files for new compounds - minimal/data for 14b/30/pdata/1/parm.txt]

Current Data Parameters
NAME        TW 4-115-F1              
EXPNO                30              
PROCNO                1              

F2 - Acquisition Parameters
Date_          20181003              
Time              16.10 h            
INSTRUM           spect              
PROBHD   Z116098_0048 (              
PULPROG            zg30              
TD                65536              
SOLVENT           CDCl3              
NS                   64              
DS                    2              
SWH            8223.685 Hz           
FIDRES         0.250967 Hz           
AQ            3.9845889 sec          
RG                92.46              
DW               60.800 usec         
DE                10.69 usec         
TE                294.5 K            
D1           1.00000000 sec          
TD0                   4              
SFO1        400.1324710 MHz          
NUC1                 1H              
P1                 8.00 usec         
PLW1        24.00000000 W            

F2 - Processing parameters
SI                32768              
SF          400.1300067 MHz          
WDW                  EM              
SSB      0              
LB                 0.30 Hz           
GB       0              
PC                 1.50              
