# Supplementary material for: Oxa-Michael-initiated cascade reactions of levoglucosenone
Source: Beilstein J Org Chem. 2022 Oct 13;18:1457–62. doi: 10.3762/bjoc.18.151 (PMC9577383; doi:10.3762/bjoc.18.151)
Supplement: File 2 — 1H and 13C FID data and other spectra for new compounds. [file Beilstein_J_Org_Chem-18-1457-s002.zip › supporting information2/spectra files for new compounds - minimal/data for 14b/30/pdata/1/peaklist.xml]

<?xml version="1.0" encoding="UTF-8"?>
<PeakList modified="2018-10-04T13:07:12">
  <PeakList1D>
    <PeakList1DHeader creator="u1573937" date="2018-10-04T13:07:12" expNo="30" name="TW 4-115-F1" owner="" procNo="1" source="K:\NMR\NMRdata\Book 4">
      <PeakPickDetails>F1=7.744202ppm, F2=7.739346ppm, MI=2.66cm, MAXI=17.59cm, PC=1.500
      </PeakPickDetails>
    </PeakList1DHeader>
  </PeakList1D>
  <PeakList1D>
    <PeakList1DHeader creator="u1573937" date="2018-10-04T13:07:12" expNo="30" name="TW 4-115-F1" owner="" procNo="1" source="K:\NMR\NMRdata\Book 4">
      <PeakPickDetails>F1=7.739346ppm, F2=7.126457ppm, MI=2.37cm, MAXI=11.69cm, PC=1.500
      </PeakPickDetails>
    </PeakList1DHeader>
    <Peak1D F1="7.5804" intensity="2.79" type="0"/>
    <Peak1D F1="7.2920" intensity="3.78" type="0"/>
    <Peak1D F1="7.2675" intensity="10.61" type="0"/>
  </PeakList1D>
  <PeakList1D>
    <PeakList1DHeader creator="u1573937" date="2018-10-04T13:07:12" expNo="30" name="TW 4-115-F1" owner="" procNo="1" source="K:\NMR\NMRdata\Book 4">
      <PeakPickDetails>F1=7.126457ppm, F2=7.078498ppm, MI=2.66cm, MAXI=17.59cm, PC=1.500
      </PeakPickDetails>
    </PeakList1DHeader>
  </PeakList1D>
  <PeakList1D>
    <PeakList1DHeader creator="u1573937" date="2018-10-04T13:07:12" expNo="30" name="TW 4-115-F1" owner="" procNo="1" source="K:\NMR\NMRdata\Book 4">
      <PeakPickDetails>F1=5.633744ppm, F2=4.998371ppm, MI=8.84cm, MAXI=18.61cm, PC=1.500
      </PeakPickDetails>
    </PeakList1DHeader>
    <Peak1D F1="5.3923" intensity="15.00" type="0"/>
    <Peak1D F1="5.2945" intensity="12.67" type="0"/>
  </PeakList1D>
  <PeakList1D>
    <PeakList1DHeader creator="u1573937" date="2018-10-04T13:07:12" expNo="30" name="TW 4-115-F1" owner="" procNo="1" source="K:\NMR\NMRdata\Book 4">
      <PeakPickDetails>F1=4.742945ppm, F2=4.569125ppm, MI=1.72cm, MAXI=5.86cm, PC=1.500
      </PeakPickDetails>
    </PeakList1DHeader>
    <Peak1D F1="4.6068" intensity="2.15" type="0"/>
    <Peak1D F1="4.5963" intensity="3.79" type="0"/>
    <Peak1D F1="4.5856" intensity="2.35" type="0"/>
  </PeakList1D>
  <PeakList1D>
    <PeakList1DHeader creator="u1573937" date="2018-10-04T13:07:12" expNo="30" name="TW 4-115-F1" owner="" procNo="1" source="K:\NMR\NMRdata\Book 4">
      <PeakPickDetails>F1=4.569125ppm, F2=4.556340ppm, MI=9.08cm, MAXI=9.69cm, PC=1.500
      </PeakPickDetails>
    </PeakList1DHeader>
  </PeakList1D>
  <PeakList1D>
    <PeakList1DHeader creator="u1573937" date="2018-10-04T13:07:12" expNo="30" name="TW 4-115-F1" owner="" procNo="1" source="K:\NMR\NMRdata\Book 4">
      <PeakPickDetails>F1=4.556340ppm, F2=4.539664ppm, MI=1.88cm, MAXI=8.01cm, PC=1.500
      </PeakPickDetails>
    </PeakList1DHeader>
    <Peak1D F1="4.5539" intensity="3.86" type="0"/>
  </PeakList1D>
  <PeakList1D>
    <PeakList1DHeader creator="u1573937" date="2018-10-04T13:07:12" expNo="30" name="TW 4-115-F1" owner="" procNo="1" source="K:\NMR\NMRdata\Book 4">
      <PeakPickDetails>F1=4.539664ppm, F2=4.455590ppm, MI=1.72cm, MAXI=5.86cm, PC=1.500
      </PeakPickDetails>
    </PeakList1DHeader>
  </PeakList1D>
  <PeakList1D>
    <PeakList1DHeader creator="u1573937" date="2018-10-04T13:07:12" expNo="30" name="TW 4-115-F1" owner="" procNo="1" source="K:\NMR\NMRdata\Book 4">
      <PeakPickDetails>F1=3.989438ppm, F2=3.932115ppm, MI=1.96cm, MAXI=6.88cm, PC=1.500
      </PeakPickDetails>
    </PeakList1DHeader>
  </PeakList1D>
  <PeakList1D>
    <PeakList1DHeader creator="u1573937" date="2018-10-04T13:07:12" expNo="30" name="TW 4-115-F1" owner="" procNo="1" source="K:\NMR\NMRdata\Book 4">
      <PeakPickDetails>F1=3.932115ppm, F2=3.877085ppm, MI=1.81cm, MAXI=8.23cm, PC=1.500
      </PeakPickDetails>
    </PeakList1DHeader>
    <Peak1D F1="3.9255" intensity="2.05" type="0"/>
    <Peak1D F1="3.9229" intensity="2.17" type="0"/>
    <Peak1D F1="3.9077" intensity="4.32" type="0"/>
    <Peak1D F1="3.8925" intensity="2.58" type="0"/>
    <Peak1D F1="3.8899" intensity="2.55" type="0"/>
  </PeakList1D>
  <PeakList1D>
    <PeakList1DHeader creator="u1573937" date="2018-10-04T13:07:12" expNo="30" name="TW 4-115-F1" owner="" procNo="1" source="K:\NMR\NMRdata\Book 4">
      <PeakPickDetails>F1=3.839375ppm, F2=3.745186ppm, MI=1.56cm, MAXI=10.32cm, PC=1.500
      </PeakPickDetails>
    </PeakList1DHeader>
    <Peak1D F1="3.8087" intensity="1.69" type="0"/>
    <Peak1D F1="3.7899" intensity="4.49" type="0"/>
    <Peak1D F1="3.7761" intensity="9.18" type="0"/>
    <Peak1D F1="3.7573" intensity="2.24" type="0"/>
  </PeakList1D>
  <PeakList1D>
    <PeakList1DHeader creator="u1573937" date="2018-10-04T13:07:12" expNo="30" name="TW 4-115-F1" owner="" procNo="1" source="K:\NMR\NMRdata\Book 4">
      <PeakPickDetails>F1=3.692505ppm, F2=3.620666ppm, MI=3.36cm, MAXI=5.32cm, PC=1.500
      </PeakPickDetails>
    </PeakList1DHeader>
    <Peak1D F1="3.6529" intensity="3.92" type="0"/>
    <Peak1D F1="3.6486" intensity="4.04" type="0"/>
    <Peak1D F1="3.6348" intensity="3.62" type="0"/>
    <Peak1D F1="3.6306" intensity="3.60" type="0"/>
  </PeakList1D>
  <PeakList1D>
    <PeakList1DHeader creator="u1573937" date="2018-10-04T13:07:12" expNo="30" name="TW 4-115-F1" owner="" procNo="1" source="K:\NMR\NMRdata\Book 4">
      <PeakPickDetails>F1=3.379607ppm, F2=3.196020ppm, MI=3.32cm, MAXI=6.33cm, PC=1.500
      </PeakPickDetails>
    </PeakList1DHeader>
    <Peak1D F1="3.2933" intensity="3.86" type="0"/>
    <Peak1D F1="3.2644" intensity="4.11" type="0"/>
  </PeakList1D>
  <PeakList1D>
    <PeakList1DHeader creator="u1573937" date="2018-10-04T13:07:12" expNo="30" name="TW 4-115-F1" owner="" procNo="1" source="K:\NMR\NMRdata\Book 4">
      <PeakPickDetails>F1=2.432934ppm, F2=2.171123ppm, MI=1.21cm, MAXI=6.37cm, PC=1.500
      </PeakPickDetails>
    </PeakList1DHeader>
    <Peak1D F1="2.3809" intensity="2.02" type="0"/>
    <Peak1D F1="2.3703" intensity="2.13" type="0"/>
    <Peak1D F1="2.3396" intensity="2.26" type="0"/>
    <Peak1D F1="2.3290" intensity="2.22" type="0"/>
    <Peak1D F1="2.2528" intensity="1.34" type="0"/>
    <Peak1D F1="2.2401" intensity="1.51" type="0"/>
    <Peak1D F1="2.2223" intensity="2.48" type="0"/>
    <Peak1D F1="2.2101" intensity="2.54" type="0"/>
    <Peak1D F1="2.1926" intensity="1.63" type="0"/>
    <Peak1D F1="2.1781" intensity="3.08" type="0"/>
  </PeakList1D>
  <PeakList1D>
    <PeakList1DHeader creator="u1573937" date="2018-10-04T13:07:12" expNo="30" name="TW 4-115-F1" owner="" procNo="1" source="K:\NMR\NMRdata\Book 4">
      <PeakPickDetails>F1=1.944432ppm, F2=1.840665ppm, MI=0.90cm, MAXI=3.52cm, PC=1.500
      </PeakPickDetails>
    </PeakList1DHeader>
    <Peak1D F1="1.8876" intensity="1.38" type="0"/>
  </PeakList1D>
  <PeakList1D>
    <PeakList1DHeader creator="u1573937" date="2018-10-04T13:07:12" expNo="30" name="TW 4-115-F1" owner="" procNo="1" source="K:\NMR\NMRdata\Book 4">
      <PeakPickDetails>F1=1.783194ppm, F2=1.553310ppm, MI=0.47cm, MAXI=4.22cm, PC=1.500
      </PeakPickDetails>
    </PeakList1DHeader>
    <Peak1D F1="1.7212" intensity="1.28" type="0"/>
    <Peak1D F1="1.7154" intensity="1.38" type="0"/>
    <Peak1D F1="1.6826" intensity="2.48" type="0"/>
    <Peak1D F1="1.6556" intensity="1.36" type="0"/>
    <Peak1D F1="1.6498" intensity="1.39" type="0"/>
  </PeakList1D>
  <PeakList1D>
    <PeakList1DHeader creator="u1573937" date="2018-10-04T13:07:12" expNo="30" name="TW 4-115-F1" owner="" procNo="1" source="K:\NMR\NMRdata\Book 4">
      <PeakPickDetails>F1=1.519786ppm, F2=1.505418ppm, MI=4.07cm, MAXI=6.37cm, PC=1.500
      </PeakPickDetails>
    </PeakList1DHeader>
  </PeakList1D>
  <PeakList1D>
    <PeakList1DHeader creator="u1573937" date="2018-10-04T13:07:12" expNo="30" name="TW 4-115-F1" owner="" procNo="1" source="K:\NMR\NMRdata\Book 4">
      <PeakPickDetails>F1=1.505418ppm, F2=1.361741ppm, MI=3.28cm, MAXI=5.63cm, PC=1.500
      </PeakPickDetails>
    </PeakList1DHeader>
    <Peak1D F1="1.4390" intensity="4.28" type="0"/>
    <Peak1D F1="1.3975" intensity="3.97" type="0"/>
  </PeakList1D>
  <PeakList1D>
    <PeakList1DHeader creator="u1573937" date="2018-10-04T13:07:12" expNo="30" name="TW 4-115-F1" owner="" procNo="1" source="K:\NMR\NMRdata\Book 4">
      <PeakPickDetails>F1=1.328216ppm, F2=1.149418ppm, MI=0.51cm, MAXI=3.87cm, PC=1.500
      </PeakPickDetails>
    </PeakList1DHeader>
    <Peak1D F1="1.2620" intensity="0.57" type="0"/>
    <Peak1D F1="1.2531" intensity="0.87" type="0"/>
    <Peak1D F1="1.2268" intensity="1.86" type="0"/>
    <Peak1D F1="1.2228" intensity="1.99" type="0"/>
    <Peak1D F1="1.2145" intensity="2.01" type="0"/>
    <Peak1D F1="1.2102" intensity="1.96" type="0"/>
    <Peak1D F1="1.1927" intensity="1.75" type="0"/>
    <Peak1D F1="1.1886" intensity="1.78" type="0"/>
    <Peak1D F1="1.1801" intensity="1.71" type="0"/>
    <Peak1D F1="1.1762" intensity="1.62" type="0"/>
  </PeakList1D>
</PeakList>
