# Supplementary material for: Oxa-Michael-initiated cascade reactions of levoglucosenone
Source: Beilstein J Org Chem. 2022 Oct 13;18:1457–62. doi: 10.3762/bjoc.18.151 (PMC9577383; doi:10.3762/bjoc.18.151)
Supplement: File 2 — 1H and 13C FID data and other spectra for new compounds. [file Beilstein_J_Org_Chem-18-1457-s002.zip › supporting information2/spectra files for new compounds - minimal/data for 14b/30/pdata/1/peakrng]

P    #regions in PPM
# 2018-10-04 13:07:14 +0100  u1573937@X120-99
# low field   high field   mi   maxi
  7.744202294091148  7.739345706342995  2.659  17.593  # for region 1
  7.739345706342995  7.126457335326785  2.371  11.693  # for region 2
  7.126457335326785  7.078497829725861  2.659  17.593  # for region 3
  5.6337435365589865  4.998370930282286  8.836  18.610  # for region 4
  4.742944756904718  4.56912447038022  1.720  5.864  # for region 5
  4.56912447038022  4.55633981553609  9.081  9.687  # for region 6
  4.55633981553609  4.5396641787828775  1.884  8.005  # for region 7
  4.5396641787828775  4.455590311854953  1.720  5.864  # for region 8
  3.9894375454408904  3.932115146407551  1.955  6.881  # for region 9
  3.932115146407551  3.877085545121949  1.810  8.231  # for region 10
  3.839374668581569  3.745186267148591  1.564  10.321  # for region 11
  3.6925046188894677  3.6206660076270265  3.362  5.317  # for region 12
  3.3796075565019468  3.1960199943868197  3.323  6.334  # for region 13
  2.4329343014213367  2.171122473709329  1.212  6.373  # for region 14
  1.9444317448367376  1.8406648619021004  0.899  3.519  # for region 15
  1.7831939728921478  1.5533104168523364  0.469  4.222  # for region 16
  1.5197857315965304  1.5054180093440424  4.066  6.373  # for region 17
  1.5054180093440424  1.3617407868191602  3.284  5.630  # for region 18
  1.3282161015633545  1.1494177801990566  0.508  3.871  # for region 19
