# Supplementary material for: Oxa-Michael-initiated cascade reactions of levoglucosenone
Source: Beilstein J Org Chem. 2022 Oct 13;18:1457–62. doi: 10.3762/bjoc.18.151 (PMC9577383; doi:10.3762/bjoc.18.151)
Supplement: File 2 — 1H and 13C FID data and other spectra for new compounds. [file Beilstein_J_Org_Chem-18-1457-s002.zip › supporting information2/spectra files for new compounds - minimal/data for 14b/30/peaks.txt]

SpinWorks 4 peak list for:    C:\Users\bgreatre\Desktop\TW 4-115-F1\30\
peak #   freq. (Hz)    freq. (ppm)    intensity  intensity(Absolute)

   1     3036.654        7.5892         0.1853       165337888
   2     3033.256        7.5807         0.1887       168355272
   3     2917.883        7.2923         0.2561       228431681
   4     2908.080        7.2678         0.7134       636436836
   5     2157.734        5.3926         1.0000       892116992
   6     2118.614        5.2948         0.8509       759069870
   7     1839.246        4.5966         0.2560       228358732
   8     1823.928        4.5583         0.2560       228346062
   9     1822.286        4.5542         0.2610       232835924
  10     1563.696        3.9080         0.2911       259725231
  11     1557.620        3.8928         0.1744       155629359
  12     1556.590        3.8902         0.1724       153801292
  13     1516.565        3.7902         0.3037       270912758
  14     1511.040        3.7764         0.6201       553243040
  15     1461.749        3.6532         0.2648       236194333
  16     1460.057        3.6490         0.2716       242270986
  17     1454.529        3.6351         0.2434       217150384
  18     1452.844        3.6309         0.2433       217029867
  19     1317.859        3.2936         0.2615       233253152
  20     1306.296        3.2647         0.2781       248133597
  21      889.316        2.2226         0.1677       149633477
  22      884.442        2.2104         0.1720       153487870
  23      871.641        2.1784         0.2083       185825219
  24      673.393        1.6829         0.1679       149789799
  25      575.908        1.4393         0.2886       257497639
  26      559.295        1.3978         0.2680       239097774
  27       -0.054       -0.0001         0.7193       641744112
