# Supplementary material for: Oxa-Michael-initiated cascade reactions of levoglucosenone
Source: Beilstein J Org Chem. 2022 Oct 13;18:1457–62. doi: 10.3762/bjoc.18.151 (PMC9577383; doi:10.3762/bjoc.18.151)
Supplement: File 2 — 1H and 13C FID data and other spectra for new compounds. [file Beilstein_J_Org_Chem-18-1457-s002.zip › supporting information2/spectra files for new compounds - minimal/data for 14b/31/fq1list]

O 376.460717
-53438000
-53244882
-53051765
-52858648
-52665531
-52472414
-52279296
-52086179
-51893062
-51699945
-51506828
-51313710
-51120593
-50927476
-50734359
-50541242
-50348125
-50155007
-49961890
-49768773
-49575656
-49382539
-49189421
-48996304
-48803187
-48610070
-48416953
-48223835
-48030718
-47837601
-47644484
-47451367
-47258250
-47065132
-46872015
-46678898
-46485781
-46292664
-46099546
-45906429
-45713312
-45520195
-45327078
-45133960
-44940843
-44747726
-44554609
-44361492
-44168375
-43975257
-43782140
-43589023
-43395906
-43202789
-43009671
-42816554
-42623437
-42430320
-42237203
-42044085
-41850968
-41657851
-41464734
-41271617
-41078500
-40885382
-40692265
-40499148
-40306031
-40112914
-39919796
-39726679
-39533562
-39340445
-39147328
-38954210
-38761093
-38567976
-38374859
-38181742
-37988625
-37795507
-37602390
-37409273
-37216156
-37023039
-36829921
-36636804
-36443687
-36250570
-36057453
-35864335
-35671218
-35478101
-35284984
-35091867
-34898750
-34705632
-34512515
-34319398
-34126281
-33933164
-33740046
-33546929
-33353812
-33160695
-32967578
-32774460
-32581343
-32388226
-32195109
-32001992
-31808875
-31615757
-31422640
-31229523
-31036406
-30843289
-30650171
-30457054
-30263937
-30070820
-29877703
-29684585
-29491468
-29298351
-29105234
-28912117
-28719000
-28525882
-28332765
-28139648
-27946531
-27753414
-27560296
-27367179
-27174062
-26980945
-26787828
-26594710
-26401593
-26208476
-26015359
-25822242
-25629125
-25436007
-25242890
-25049773
-24856656
-24663539
-24470421
-24277304
-24084187
-23891070
-23697953
-23504835
-23311718
-23118601
-22925484
-22732367
-22539250
-22346132
-22153015
-21959898
-21766781
-21573664
-21380546
-21187429
-20994312
-20801195
-20608078
-20414960
-20221843
-20028726
-19835609
-19642492
-19449375
-19256257
-19063140
-18870023
-18676906
-18483789
-18290671
-18097554
-17904437
-17711320
-17518203
-17325085
-17131968
-16938851
-16745734
-16552617
-16359500
-16166382
-15973265
-15780148
-15587031
-15393914
-15200796
-15007679
-14814562
-14621445
-14428328
-14235210
-14042093
-13848976
-13655859
-13462742
-13269625
-13076507
-12883390
-12690273
-12497156
-12304039
-12110921
-11917804
-11724687
-11531570
-11338453
-11145335
-10952218
-10759101
-10565984
-10372867
-10179750
-9986632
-9793515
-9600398
-9407281
-9214164
-9021046
-8827929
-8634812
-8441695
-8248578
-8055460
-7862343
-7669226
-7476109
-7282992
-7089875
-6896757
-6703640
-6510523
-6317406
-6124289
-5931171
-5738054
-5544937
-5351820
-5158703
-4965585
-4772468
-4579351
-4386234
-4193117
-4000000
-3984344
-3968688
-3953033
-3937377
-3921722
-3906066
-3890410
-3874755
-3859099
-3843444
-3827788
-3812133
-3796477
-3780821
-3765166
-3749510
-3733855
-3718199
-3702544
-3686888
-3671232
-3655577
-3639921
-3624266
-3608610
-3592955
-3577299
-3561643
-3545988
-3530332
-3514677
-3499021
-3483366
-3467710
-3452054
-3436399
-3420743
-3405088
-3389432
-3373776
-3358121
-3342465
-3326810
-3311154
-3295499
-3279843
-3264187
-3248532
-3232876
-3217221
-3201565
-3185910
-3170254
-3154598
-3138943
-3123287
-3107632
-3091976
-3076321
-3060665
-3045009
-3029354
-3013698
-2998043
-2982387
-2966732
-2951076
-2935420
-2919765
-2904109
-2888454
-2872798
-2857143
-2841487
-2825831
-2810176
-2794520
-2778865
-2763209
-2747553
-2731898
-2716242
-2700587
-2684931
-2669276
-2653620
-2637964
-2622309
-2606653
-2590998
-2575342
-2559687
-2544031
-2528375
-2512720
-2497064
-2481409
-2465753
-2450098
-2434442
-2418786
-2403131
-2387475
-2371820
-2356164
-2340509
-2324853
-2309197
-2293542
-2277886
-2262231
-2246575
-2230919
-2215264
-2199608
-2183953
-2168297
-2152642
-2136986
-2121330
-2105675
-2090019
-2074364
-2058708
-2043053
-2027397
-2011741
-1996086
-1980430
-1964775
-1949119
-1933464
-1917808
-1902152
-1886497
-1870841
-1855186
-1839530
-1823875
-1808219
-1792563
-1776908
-1761252
-1745597
-1729941
-1714286
-1698630
-1682974
-1667319
-1651663
-1636008
-1620352
-1604696
-1589041
-1573385
-1557730
-1542074
-1526419
-1510763
-1495107
-1479452
-1463796
-1448141
-1432485
-1416830
-1401174
-1385518
-1369863
-1354207
-1338552
-1322896
-1307241
-1291585
-1275929
-1260274
-1244618
-1228963
-1213307
-1197652
-1181996
-1166340
-1150685
-1135029
-1119374
-1103718
-1088062
-1072407
-1056751
-1041096
-1025440
-1009785
 -994129
 -978473
 -962818
 -947162
 -931507
 -915851
 -900196
 -884540
 -868884
 -853229
 -837573
 -821918
 -806262
 -790607
 -774951
 -759295
 -743640
 -727984
 -712329
 -696673
 -681018
 -665362
 -649706
 -634051
 -618395
 -602740
 -587084
 -571429
 -555773
 -540117
 -524462
 -508806
 -493151
 -477495
 -461839
 -446184
 -430528
 -414873
 -399217
 -383562
 -367906
 -352250
 -336595
 -320939
 -305284
 -289628
 -273973
 -258317
 -242661
 -227006
 -211350
 -195695
 -180039
 -164384
 -148728
 -133072
 -117417
 -101761
  -86106
  -70450
  -54795
  -39139
  -23483
   -7828
    7828
   23483
   39139
   54795
   70450
   86106
  101761
  117417
  133072
  148728
  164384
  180039
  195695
  211350
  227006
  242661
  258317
  273973
  289628
  305284
  320939
  336595
  352250
  367906
  383562
  399217
  414873
  430528
  446184
  461839
  477495
  493151
  508806
  524462
  540117
  555773
  571428
  587084
  602740
  618395
  634051
  649706
  665362
  681018
  696673
  712329
  727984
  743640
  759295
  774951
  790607
  806262
  821918
  837573
  853229
  868884
  884540
  900196
  915851
  931507
  947162
  962818
  978473
  994129
 1009785
 1025440
 1041096
 1056751
 1072407
 1088062
 1103718
 1119374
 1135029
 1150685
 1166340
 1181996
 1197652
 1213307
 1228963
 1244618
 1260274
 1275929
 1291585
 1307241
 1322896
 1338552
 1354207
 1369863
 1385518
 1401174
 1416830
 1432485
 1448141
 1463796
 1479452
 1495107
 1510763
 1526419
 1542074
 1557730
 1573385
 1589041
 1604696
 1620352
 1636008
 1651663
 1667319
 1682974
 1698630
 1714285
 1729941
 1745597
 1761252
 1776908
 1792563
 1808219
 1823875
 1839530
 1855186
 1870841
 1886497
 1902152
 1917808
 1933464
 1949119
 1964775
 1980430
 1996086
 2011741
 2027397
 2043053
 2058708
 2074364
 2090019
 2105675
 2121330
 2136986
 2152642
 2168297
 2183953
 2199608
 2215264
 2230919
 2246575
 2262231
 2277886
 2293542
 2309197
 2324853
 2340509
 2356164
 2371820
 2387475
 2403131
 2418786
 2434442
 2450098
 2465753
 2481409
 2497064
 2512720
 2528375
 2544031
 2559687
 2575342
 2590998
 2606653
 2622309
 2637964
 2653620
 2669276
 2684931
 2700587
 2716242
 2731898
 2747553
 2763209
 2778865
 2794520
 2810176
 2825831
 2841487
 2857142
 2872798
 2888454
 2904109
 2919765
 2935420
 2951076
 2966732
 2982387
 2998043
 3013698
 3029354
 3045009
 3060665
 3076321
 3091976
 3107632
 3123287
 3138943
 3154598
 3170254
 3185910
 3201565
 3217221
 3232876
 3248532
 3264187
 3279843
 3295499
 3311154
 3326810
 3342465
 3358121
 3373776
 3389432
 3405088
 3420743
 3436399
 3452054
 3467710
 3483366
 3499021
 3514677
 3530332
 3545988
 3561643
 3577299
 3592955
 3608610
 3624266
 3639921
 3655577
 3671232
 3686888
 3702544
 3718199
 3733855
 3749510
 3765166
 3780821
 3796477
 3812133
 3827788
 3843444
 3859099
 3874755
 3890410
 3906066
 3921722
 3937377
 3953033
 3968688
 3984344
 3999999
 4193117
 4386234
 4579351
 4772468
 4965585
 5158703
 5351820
 5544937
 5738054
 5931171
 6124289
 6317406
 6510523
 6703640
 6896757
 7089874
 7282992
 7476109
 7669226
 7862343
 8055460
 8248578
 8441695
 8634812
 8827929
 9021046
 9214164
 9407281
 9600398
 9793515
 9986632
10179749
10372867
10565984
10759101
10952218
11145335
11338453
11531570
11724687
11917804
12110921
12304039
12497156
12690273
12883390
13076507
13269624
13462742
13655859
13848976
14042093
14235210
14428328
14621445
14814562
15007679
15200796
15393914
15587031
15780148
15973265
16166382
16359499
16552617
16745734
16938851
17131968
17325085
17518203
17711320
17904437
18097554
18290671
18483789
18676906
18870023
19063140
19256257
19449374
19642492
19835609
20028726
20221843
20414960
20608078
20801195
20994312
21187429
21380546
21573664
21766781
21959898
22153015
22346132
22539249
22732367
22925484
23118601
23311718
23504835
23697953
23891070
24084187
24277304
24470421
24663539
24856656
25049773
25242890
25436007
25629124
25822242
26015359
26208476
26401593
26594710
26787828
26980945
27174062
27367179
27560296
27753414
27946531
28139648
28332765
28525882
28718999
28912117
29105234
29298351
29491468
29684585
29877703
30070820
30263937
30457054
30650171
30843289
31036406
31229523
31422640
31615757
31808874
32001992
32195109
32388226
32581343
32774460
32967578
33160695
33353812
33546929
33740046
33933164
34126281
34319398
34512515
34705632
34898749
35091867
35284984
35478101
35671218
35864335
36057453
36250570
36443687
36636804
36829921
37023039
37216156
37409273
37602390
37795507
37988624
38181742
38374859
38567976
38761093
38954210
39147328
39340445
39533562
39726679
39919796
40112914
40306031
40499148
40692265
40885382
41078499
41271617
41464734
41657851
41850968
42044085
42237203
42430320
42623437
42816554
43009671
43202789
43395906
43589023
43782140
43975257
44168374
44361492
44554609
44747726
44940843
45133960
45327078
45520195
45713312
45906429
46099546
46292664
46485781
46678898
46872015
47065132
47258249
47451367
47644484
47837601
48030718
48223835
48416953
48610070
48803187
48996304
49189421
49382539
49575656
49768773
49961890
50155007
50348124
50541242
50734359
50927476
51120593
51313710
51506828
51699945
51893062
52086179
52279296
52472414
52665531
52858648
53051765
53244882
53437999
