# Supplementary material for: Oxa-Michael-initiated cascade reactions of levoglucosenone
Source: Beilstein J Org Chem. 2022 Oct 13;18:1457–62. doi: 10.3762/bjoc.18.151 (PMC9577383; doi:10.3762/bjoc.18.151)
Supplement: File 2 — 1H and 13C FID data and other spectra for new compounds. [file Beilstein_J_Org_Chem-18-1457-s002.zip › supporting information2/spectra files for new compounds - minimal/data for 14b/31/pdata/1/auditp.txt]

##TITLE= Audit trail, TopSpin 3.5 pl 7
##JCAMPDX= 5.01
##ORIGIN= Bruker BioSpin GmbH
##OWNER= u1573937
$$ K:\NMR\NMRdata\Book 4/TW 4-115-F1/31/pdata/1/auditp.txt
##AUDIT TRAIL=  $$ (NUMBER, WHEN, WHO, WHERE, PROCESS, VERSION, WHAT)
(   1,<2018-10-03 16:17:16.235 +0100>,<nmrsu>,<CZC120221X>,<go4>,<TopSpin 3.5.6>,
      <created by zg
	started at 2018-10-03 16:16:01.274 +0100,
	POWCHK enabled, PULCHK disabled,
       configuration hash MD5:
       A9 8A 5C 46 CB 78 14 B9 F2 19 D5 A6 2B F7 02 91
       data hash MD5: 256K
       11 96 D3 E4 6E 2B 29 89 BD C3 86 66 72 6D B3 3A>)
(   2,<2018-10-03 16:17:16.542 +0100>,<nmrsu>,<CZC120221X>,<audit>,<TopSpin 3.5.6>,
      <user comment:
       ICON-NMR User ID: TW
       data hash MD5: 256K
       11 96 D3 E4 6E 2B 29 89 BD C3 86 66 72 6D B3 3A>)
(   3,<2018-10-03 16:17:19.106 +0100>,<nmrsu>,<CZC120221X>,<dirdata>,<TopSpin 3.5.6>,
      <wrpa from 1 31 "TW 4-115-F1" "C:/Bruker/TopSpin3.1/data/chemist/nmr"
       data hash MD5: 256K
       11 96 D3 E4 6E 2B 29 89 BD C3 86 66 72 6D B3 3A>)
(   4,<2018-10-11 14:01:16.426 +0100>,<AD\u1573937>,<X120-99>,<proc1d>,<TopSpin 3.5.7>,
      <Start of raw data processing
       efp LB = 0.3 FT_mod = 6 PKNL = 1 PHC0 = 255.6487 PHC1 = -6.146461 SI = 256K 
       data hash MD5: 256K
       61 0A 26 5C 13 08 9F 1E 36 4A AD A2 C1 07 13 F3>)
##END=

$$ hash MD5
$$ F1 BA BE FA EF 5B 13 1E D3 98 67 AF 85 B0 2D 50
