# Supplementary material for: Oxa-Michael-initiated cascade reactions of levoglucosenone
Source: Beilstein J Org Chem. 2022 Oct 13;18:1457–62. doi: 10.3762/bjoc.18.151 (PMC9577383; doi:10.3762/bjoc.18.151)
Supplement: File 2 — 1H and 13C FID data and other spectra for new compounds. [file Beilstein_J_Org_Chem-18-1457-s002.zip › supporting information2/spectra files for new compounds - minimal/data for 14b/32/pdata/1/auditp.txt]

##TITLE= Audit trail, TopSpin 3.5 pl 7
##JCAMPDX= 5.01
##ORIGIN= Bruker BioSpin GmbH
##OWNER= u1573937
$$ K:\NMR\NMRdata\Book 4/TW 4-115-F1/32/pdata/1/auditp.txt
##AUDIT TRAIL=  $$ (NUMBER, WHEN, WHO, WHERE, PROCESS, VERSION, WHAT)
(   1,<2018-10-04 19:23:53.138 +0100>,<nmrsu>,<CZC120221X>,<go4>,<TopSpin 3.5.6>,
      <created by zg
	started at 2018-10-04 18:25:07.792 +0100,
	POWCHK enabled, PULCHK disabled,
       configuration hash MD5:
       A9 8A 5C 46 CB 78 14 B9 F2 19 D5 A6 2B F7 02 91
       data hash MD5: 64K
       07 C7 1C 1C E8 42 09 8D D1 13 04 18 1B 85 B5 11>)
(   2,<2018-10-04 19:23:53.626 +0100>,<nmrsu>,<CZC120221X>,<audit>,<TopSpin 3.5.6>,
      <user comment:
       ICON-NMR User ID: TW
       data hash MD5: 64K
       07 C7 1C 1C E8 42 09 8D D1 13 04 18 1B 85 B5 11>)
(   3,<2018-10-04 19:23:58.764 +0100>,<nmrsu>,<CZC120221X>,<dirdata>,<TopSpin 3.5.6>,
      <wrpa from 1 32 "TW 4-115-F1" "C:/Bruker/TopSpin3.1/data/chemist/nmr"
       data hash MD5: 64K
       07 C7 1C 1C E8 42 09 8D D1 13 04 18 1B 85 B5 11>)
(   4,<2018-10-09 16:07:54.335 +0100>,<AD\u1573937>,<X120-99>,<proc1d>,<TopSpin 3.5.7>,
      <Start of raw data processing
       efp LB = 1 FT_mod = 6 PKNL = 1 PHC0 = -50.4 PHC1 = 0 SI = 64K 
       data hash MD5: 64K
       38 BF 37 12 50 55 9E F7 6C ED E9 44 BA F6 EC DB>)
(   5,<2018-10-09 16:08:04.033 +0100>,<AD\u1573937>,<X120-99>,<proc1d>,<TopSpin 3.5.7>,
      <pk fgphup PHC0 = -14.2 PHC1 = 0 
       data hash MD5: 64K
       80 39 22 5E CF 7D 4A EE 44 81 4B BF FB F2 76 58>)
##END=

$$ hash MD5
$$ 96 34 CC 12 9E B3 FA 56 53 74 D3 B7 A4 69 26 A8
