# Supplementary material for: Oxa-Michael-initiated cascade reactions of levoglucosenone
Source: Beilstein J Org Chem. 2022 Oct 13;18:1457–62. doi: 10.3762/bjoc.18.151 (PMC9577383; doi:10.3762/bjoc.18.151)
Supplement: File 2 — 1H and 13C FID data and other spectra for new compounds. [file Beilstein_J_Org_Chem-18-1457-s002.zip › supporting information2/spectra files for new compounds - minimal/data for 14b/32/pdata/1/parm.txt]

Current Data Parameters
NAME        TW 4-115-F1              
EXPNO                32              
PROCNO                1              

F2 - Acquisition Parameters
Date_          20181004              
Time              19.23 h            
INSTRUM           spect              
PROBHD   Z116098_0048 (              
PULPROG          zgpg30              
TD                65536              
SOLVENT           CDCl3              
NS                 1024              
DS                    4              
SWH           24038.461 Hz           
FIDRES         0.733596 Hz           
AQ            1.3631488 sec          
RG               181.72              
DW               20.800 usec         
DE                 8.18 usec         
TE                295.1 K            
D1           2.00000000 sec          
D11          0.03000000 sec          
TD0                  32              
SFO1        100.6228303 MHz          
NUC1                13C              
P1                 9.00 usec         
PLW1        77.00000000 W            
SFO2        400.1316005 MHz          
NUC2                 1H              
CPDPRG[2        waltz16              
PCPD2             90.00 usec         
PLW2        24.00000000 W            
PLW12        0.17567000 W            
PLW13        0.08836300 W            

F2 - Processing parameters
SI                65536              
SF          100.6127690 MHz          
WDW                  EM              
SSB      0              
LB                 1.00 Hz           
GB       0              
PC                 1.00              
