# Supplementary material for: Oxa-Michael-initiated cascade reactions of levoglucosenone
Source: Beilstein J Org Chem. 2022 Oct 13;18:1457–62. doi: 10.3762/bjoc.18.151 (PMC9577383; doi:10.3762/bjoc.18.151)
Supplement: File 2 — 1H and 13C FID data and other spectra for new compounds. [file Beilstein_J_Org_Chem-18-1457-s002.zip › supporting information2/spectra files for new compounds - minimal/data for 14b/32/pdata/1/peaklist.xml]

<?xml version="1.0" encoding="UTF-8"?>
<PeakList modified="2018-10-11T10:42:40">
  <PeakList1D>
    <PeakList1DHeader creator="u1573937" date="2018-10-11T10:42:40" expNo="32" name="TW 4-115-F1" owner="" procNo="1" source="K:\NMR\NMRdata\Book 4">
      <PeakPickDetails>F1=155.665009ppm, F2=143.672333ppm, MI=0.21cm, MAXI=16.00cm, PC=1.000
      </PeakPickDetails>
    </PeakList1DHeader>
    <Peak1D F1="145.1444" intensity="1.56" type="0"/>
  </PeakList1D>
  <PeakList1D>
    <PeakList1DHeader creator="u1573937" date="2018-10-11T10:42:40" expNo="32" name="TW 4-115-F1" owner="" procNo="1" source="K:\NMR\NMRdata\Book 4">
      <PeakPickDetails>F1=143.672333ppm, F2=143.508835ppm, MI=0.54cm, MAXI=0.92cm, PC=1.000
      </PeakPickDetails>
    </PeakList1DHeader>
    <Peak1D F1="143.6030" intensity="0.75" type="0"/>
  </PeakList1D>
  <PeakList1D>
    <PeakList1DHeader creator="u1573937" date="2018-10-11T10:42:40" expNo="32" name="TW 4-115-F1" owner="" procNo="1" source="K:\NMR\NMRdata\Book 4">
      <PeakPickDetails>F1=143.507462ppm, F2=132.584579ppm, MI=0.21cm, MAXI=16.00cm, PC=1.000
      </PeakPickDetails>
    </PeakList1DHeader>
  </PeakList1D>
  <PeakList1D>
    <PeakList1DHeader creator="u1573937" date="2018-10-11T10:42:40" expNo="32" name="TW 4-115-F1" owner="" procNo="1" source="K:\NMR\NMRdata\Book 4">
      <PeakPickDetails>F1=132.584579ppm, F2=131.209717ppm, MI=0.08cm, MAXI=0.73cm, PC=1.000
      </PeakPickDetails>
    </PeakList1DHeader>
  </PeakList1D>
  <PeakList1D>
    <PeakList1DHeader creator="u1573937" date="2018-10-11T10:42:40" expNo="32" name="TW 4-115-F1" owner="" procNo="1" source="K:\NMR\NMRdata\Book 4">
      <PeakPickDetails>F1=131.209717ppm, F2=130.910843ppm, MI=0.11cm, MAXI=0.18cm, PC=1.000
      </PeakPickDetails>
    </PeakList1DHeader>
    <Peak1D F1="131.0281" intensity="0.13" type="0"/>
  </PeakList1D>
  <PeakList1D>
    <PeakList1DHeader creator="u1573937" date="2018-10-11T10:42:40" expNo="32" name="TW 4-115-F1" owner="" procNo="1" source="K:\NMR\NMRdata\Book 4">
      <PeakPickDetails>F1=130.910843ppm, F2=130.631882ppm, MI=0.08cm, MAXI=0.73cm, PC=1.000
      </PeakPickDetails>
    </PeakList1DHeader>
  </PeakList1D>
  <PeakList1D>
    <PeakList1DHeader creator="u1573937" date="2018-10-11T10:42:40" expNo="32" name="TW 4-115-F1" owner="" procNo="1" source="K:\NMR\NMRdata\Book 4">
      <PeakPickDetails>F1=130.631882ppm, F2=127.695694ppm, MI=0.21cm, MAXI=16.00cm, PC=1.000
      </PeakPickDetails>
    </PeakList1DHeader>
    <Peak1D F1="129.7122" intensity="0.40" type="0"/>
    <Peak1D F1="129.3894" intensity="0.40" type="0"/>
  </PeakList1D>
  <PeakList1D>
    <PeakList1DHeader creator="u1573937" date="2018-10-11T10:42:40" expNo="32" name="TW 4-115-F1" owner="" procNo="1" source="K:\NMR\NMRdata\Book 4">
      <PeakPickDetails>F1=127.695694ppm, F2=126.603310ppm, MI=0.09cm, MAXI=0.38cm, PC=1.000
      </PeakPickDetails>
    </PeakList1DHeader>
    <Peak1D F1="126.9799" intensity="0.11" type="0"/>
  </PeakList1D>
  <PeakList1D>
    <PeakList1DHeader creator="u1573937" date="2018-10-11T10:42:40" expNo="32" name="TW 4-115-F1" owner="" procNo="1" source="K:\NMR\NMRdata\Book 4">
      <PeakPickDetails>F1=126.603310ppm, F2=126.374847ppm, MI=0.21cm, MAXI=16.00cm, PC=1.000
      </PeakPickDetails>
    </PeakList1DHeader>
  </PeakList1D>
  <PeakList1D>
    <PeakList1DHeader creator="u1573937" date="2018-10-11T10:42:40" expNo="32" name="TW 4-115-F1" owner="" procNo="1" source="K:\NMR\NMRdata\Book 4">
      <PeakPickDetails>F1=126.374847ppm, F2=125.999779ppm, MI=0.27cm, MAXI=0.31cm, PC=1.000
      </PeakPickDetails>
    </PeakList1DHeader>
  </PeakList1D>
  <PeakList1D>
    <PeakList1DHeader creator="u1573937" date="2018-10-11T10:42:40" expNo="32" name="TW 4-115-F1" owner="" procNo="1" source="K:\NMR\NMRdata\Book 4">
      <PeakPickDetails>F1=125.999779ppm, F2=78.302620ppm, MI=0.21cm, MAXI=16.00cm, PC=1.000
      </PeakPickDetails>
    </PeakList1DHeader>
    <Peak1D F1="125.4176" intensity="0.49" type="0"/>
    <Peak1D F1="122.7138" intensity="0.35" type="0"/>
    <Peak1D F1="103.7713" intensity="1.56" type="0"/>
    <Peak1D F1="101.3597" intensity="1.85" type="0"/>
    <Peak1D F1="96.6250" intensity="1.86" type="0"/>
    <Peak1D F1="94.7373" intensity="2.70" type="0"/>
  </PeakList1D>
  <PeakList1D>
    <PeakList1DHeader creator="u1573937" date="2018-10-11T10:42:40" expNo="32" name="TW 4-115-F1" owner="" procNo="1" source="K:\NMR\NMRdata\Book 4">
      <PeakPickDetails>F1=78.302620ppm, F2=76.110397ppm, MI=14.12cm, MAXI=15.29cm, PC=1.000
      </PeakPickDetails>
    </PeakList1DHeader>
    <Peak1D F1="77.3570" intensity="14.76" type="0"/>
    <Peak1D F1="77.0394" intensity="15.00" type="0"/>
    <Peak1D F1="76.7216" intensity="14.75" type="0"/>
  </PeakList1D>
  <PeakList1D>
    <PeakList1DHeader creator="u1573937" date="2018-10-11T10:42:40" expNo="32" name="TW 4-115-F1" owner="" procNo="1" source="K:\NMR\NMRdata\Book 4">
      <PeakPickDetails>F1=76.110397ppm, F2=19.095316ppm, MI=0.21cm, MAXI=16.00cm, PC=1.000
      </PeakPickDetails>
    </PeakList1DHeader>
    <Peak1D F1="73.6968" intensity="2.18" type="0"/>
    <Peak1D F1="72.0696" intensity="2.25" type="0"/>
    <Peak1D F1="68.3461" intensity="1.53" type="0"/>
    <Peak1D F1="68.0050" intensity="1.65" type="0"/>
    <Peak1D F1="42.8779" intensity="1.99" type="0"/>
    <Peak1D F1="39.3451" intensity="1.75" type="0"/>
    <Peak1D F1="32.0128" intensity="1.82" type="0"/>
    <Peak1D F1="30.4318" intensity="1.80" type="0"/>
  </PeakList1D>
</PeakList>
