# Supplementary material for: Oxa-Michael-initiated cascade reactions of levoglucosenone
Source: Beilstein J Org Chem. 2022 Oct 13;18:1457–62. doi: 10.3762/bjoc.18.151 (PMC9577383; doi:10.3762/bjoc.18.151)
Supplement: File 2 — 1H and 13C FID data and other spectra for new compounds. [file Beilstein_J_Org_Chem-18-1457-s002.zip › supporting information2/spectra files for new compounds - minimal/data for 14b/32/pdata/1/peakrng]

P    #regions in PPM
# 2018-10-18 11:38:30 +0100  u1573937@X120-99
# low field   high field   mi   maxi
  155.66500972421247  143.67233002445667  0.212  16.000  # for region 1
  143.67233002445667  143.5088424456906  0.536  0.920  # for region 2
  143.50745695773495  132.58458523338015  0.212  16.000  # for region 3
  132.58458523338015  131.20972253709172  0.084  0.731  # for region 4
  131.20972253709172  130.9108393422464  0.109  0.178  # for region 5
  130.9108393422464  130.6318816937241  0.084  0.731  # for region 6
  130.6318816937241  127.6956961642323  0.212  16.000  # for region 7
  127.6956961642323  126.6033073893467  0.091  0.382  # for region 8
  126.6033073893467  126.374847326359  0.212  16.000  # for region 9
  126.374847326359  125.99977821910214  0.271  0.309  # for region 10
  125.99977821910214  78.30262175305323  0.212  16.000  # for region 11
  78.30262175305323  76.11039535539284  14.119  15.293  # for region 12
  76.11039535539284  19.095315226228223  0.212  16.000  # for region 13
