# Supplementary material for: Oxa-Michael-initiated cascade reactions of levoglucosenone
Source: Beilstein J Org Chem. 2022 Oct 13;18:1457–62. doi: 10.3762/bjoc.18.151 (PMC9577383; doi:10.3762/bjoc.18.151)
Supplement: File 2 — 1H and 13C FID data and other spectra for new compounds. [file Beilstein_J_Org_Chem-18-1457-s002.zip › supporting information2/spectra files for new compounds - minimal/data for 14b/32/peaks.txt]

SpinWorks 4 peak list for:    C:\Users\bgreatre\Desktop\TW 4-115-F1\32\
peak #   freq. (Hz)    freq. (ppm)    intensity  intensity(Absolute)

   1    14603.561      145.1462         0.1018        47288513
   2    14449.540      143.6154         0.0499        23165853
   3    14448.479      143.6048         0.0504        23402703
   4    10440.905      103.7732         0.1050        48776059
   5    10198.260      101.3615         0.1223        56787083
   6     9721.890       96.6268         0.1245        57817211
   7     9531.969       94.7392         0.1819        84475107
