# Supplementary material for: Oxa-Michael-initiated cascade reactions of levoglucosenone
Source: Beilstein J Org Chem. 2022 Oct 13;18:1457–62. doi: 10.3762/bjoc.18.151 (PMC9577383; doi:10.3762/bjoc.18.151)
Supplement: File 2 — 1H and 13C FID data and other spectra for new compounds. [file Beilstein_J_Org_Chem-18-1457-s002.zip › supporting information2/spectra files for new compounds - minimal/data for 14b/33/audita.txt]

##TITLE= Audit trail, TopSpin 3.5 pl 6
##JCAMPDX= 5.01
##ORIGIN= Bruker BioSpin GmbH
##OWNER= nmrsu
$$ Z:/NMR Data/TW 4-115-F1/33/audita.txt
##AUDIT TRAIL=  $$ (NUMBER, WHEN, WHO, WHERE, PROCESS, VERSION, WHAT)
(   1,<2018-10-04 19:44:59.019 +0100>,<nmrsu>,<CZC120221X>,<go4>,<TopSpin 3.5.6>,
      <created by zg
	started at 2018-10-04 19:24:12.514 +0100,
	POWCHK enabled, PULCHK disabled,
       configuration hash MD5:
       A9 8A 5C 46 CB 78 14 B9 F2 19 D5 A6 2B F7 02 91
       data hash MD5: 64K
       8E 8E F0 7D 06 05 A0 9F FE 3E 0E 9A C1 CD A8 7B>)
(   2,<2018-10-04 19:44:59.450 +0100>,<nmrsu>,<CZC120221X>,<audit>,<TopSpin 3.5.6>,
      <user comment:
       ICON-NMR User ID: TW
       data hash MD5: 64K
       8E 8E F0 7D 06 05 A0 9F FE 3E 0E 9A C1 CD A8 7B>)
(   3,<2018-10-04 19:44:59.986 +0100>,<nmrsu>,<CZC120221X>,<dirdata>,<TopSpin 3.5.6>,
      <wrpa from 1 33 "TW 4-115-F1" "C:/Bruker/TopSpin3.1/data/chemist/nmr"
       data hash MD5: 64K
       8E 8E F0 7D 06 05 A0 9F FE 3E 0E 9A C1 CD A8 7B>)
##END=

$$ hash MD5
$$ E2 A4 6A D4 63 6F B2 56 CB 7B 0F D0 11 F0 D4 07
